# Supplementary material for: Spatiotemporal integration of contextual and sensory information within the cortical hierarchy in human pain experience
Source: PLoS Biol. 2024 Nov 13;22(11):e3002910. doi: 10.1371/journal.pbio.3002910 (PMC11602096; doi:10.1371/journal.pbio.3002910)
Supplement: S1 Data — Data for generating Figs 1C (overall pain ratings by condition per participant), 1E (GLM results by time point), 4D (proportions of the mediation maps across principal gradient bins), 5D (proportions of the mediation maps across principal gradient bins), S1 (the results of the pain calibration task), S5B (the trial-by-trial target and response position per participant), S6 (the correlation coefficients between continuous pain prediction ratings at each time and overall pain ratings over time), and S13 (the results of principal gradient analysis with our own resting-state fMRI data). (ZIP) [file pbio.3002910.s001.zip]

Archive with 15 entries (14 files):
- S1_data/
- S1_data/S5B_Fig_trial_level_target_potision.csv
- S1_data/Fig_5D_percentage_100bin.csv
- S1_data/Fig_1C_Overall_ratings_by_condition_and_subject.csv
- S1_data/.DS_Store
- S1_data/Fig_4D_percentage_10bin.csv
- S1_data/S5B_Fig_trial-level_final_position.csv
- S1_data/S1C_Fig_pain_calibration_results_final_temp_range.csv
- S1_data/S6_Fig_correlation_btw_cont_and_overall_ratings_by_time.csv
- S1_data/Fig_4D_percentage_100bin.csv
- S1_data/Fig_5D_percentage_10bin.csv
- S1_data/S1A_Fig_pain_calibration_results_final_temp.csv
- S1_data/Fig_1E_GLM_results_beta_p_ste_by_time.csv
- S1_data/S13_Fig_Gradient_analysis_results.mat
- S1_data/S1B_Fig_pain_calibration_results_rsq.csv
