# Supplementary material for: Spatiotemporal integration of contextual and sensory information within the cortical hierarchy in human pain experience
Source: PLoS Biol. 2024 Nov 13;22(11):e3002910. doi: 10.1371/journal.pbio.3002910 (PMC11602096; doi:10.1371/journal.pbio.3002910)
Supplement: S1 Data — Data for generating Figs 1C (overall pain ratings by condition per participant), 1E (GLM results by time point), 4D (proportions of the mediation maps across principal gradient bins), 5D (proportions of the mediation maps across principal gradient bins), S1 (the results of the pain calibration task), S5B (the trial-by-trial target and response position per participant), S6 (the correlation coefficients between continuous pain prediction ratings at each time and overall pain ratings over time), and S13 (the results of principal gradient analysis with our own resting-state fMRI data). (ZIP) [file pbio.3002910.s001.zip › S1_data/S5B_Fig_trial_level_target_potision.csv]

Row	Var1	Var2	Var3	Var4	Var5	Var6	Var7	Var8	Var9	Var10	Var11	Var12	Var13	Var14	Var15	Var16	Var17	Var18	Var19	Var20	Var21	Var22	Var23	Var24	Var25	Var26	Var27	Var28	Var29	Var30	Var31	Var32	Var33	Var34	Var35	Var36	Var37	Var38	Var39	Var40	Var41	Var42
sub-semic004	0.838331162975791	0.598285321880979	0.648685427312755	0.657550912570286	0.936708814202515	0.937571187394556	0.622921925205368	0.391081046893246	1	0.197248476651636	0.386407158890766	0.299198762169421	0.6540193708235	0.275633878234856	0.440224118611843	0.688675905386579	0.709455623543992	0.104923531993534	0.274020461800557	0.552737411848024	0.162249027689992	NaN	NaN	NaN	NaN	NaN	NaN	NaN	NaN	NaN	NaN	NaN	NaN	NaN	NaN	NaN	NaN	NaN	NaN	NaN	NaN	NaN
sub-semic005	0.370136315790262	0.673484148931301	0.303170297233106	0.875766863228867	0.281645209216676	0.135418382129284	0.809369662645337	0.395720576272158	0.442251446142271	0.133443907647903	0.464502419786086	0.176524134197521	0.104977100902867	0.39423988825595	0.635686991881937	0.68889696314494	0.951082669892636	0.558309792731117	0.867704946210158	0.544199995036054	0.359822246007099	NaN	NaN	NaN	NaN	NaN	NaN	NaN	NaN	NaN	NaN	NaN	NaN	NaN	NaN	NaN	NaN	NaN	NaN	NaN	NaN	NaN
sub-semic006	0.755657585267364	0.423393335654494	0.179754393289819	0.106776208252481	0.834485966200183	0.608593377606092	0.776769853399018	0.672839051308374	0.706264878283911	0.200555805799342	0.170811703812161	0.729587814585146	0.765906818600966	0.756699134150407	0.559141717000702	0.905203551255097	0.2794485855046	0.807649138167096	0.253011786659068	0.321136241151691	0.755878881020615	NaN	NaN	NaN	NaN	NaN	NaN	NaN	NaN	NaN	NaN	NaN	NaN	NaN	NaN	NaN	NaN	NaN	NaN	NaN	NaN	NaN
sub-semic007	0.923933457676288	0.140453288995183	0.741697976039433	0.254337817424844	0.485968911223766	0.555568791672819	0.561707383708849	0.518469283774592	0.388731374888267	0.623797483377689	0.865973453695624	0.337832590183911	0.666366713976789	0.306950725851518	0.110442296205195	0.790630210669787	0.787639323614649	0.60603267886584	0.779579862560274	0.551442426694394	0.848329358275176	NaN	NaN	NaN	NaN	NaN	NaN	NaN	NaN	NaN	NaN	NaN	NaN	NaN	NaN	NaN	NaN	NaN	NaN	NaN	NaN	NaN
sub-semic008	0.823222178564402	0.576349283840697	0.615619612751855	0.31072933375684	0.138630101276198	0.151284770240402	0.429161418386751	0.117403803693939	0.145797793228635	0.916389842926269	0.10814515670925	0.431822045868968	0.81495657343035	0.842503774281956	0.867159668348109	0.38796926118649	0.925944309775471	0.729104264050984	0.099661923250543	0.273245325053961	0.392701519503697	NaN	NaN	NaN	NaN	NaN	NaN	NaN	NaN	NaN	NaN	NaN	NaN	NaN	NaN	NaN	NaN	NaN	NaN	NaN	NaN	NaN
sub-semic009	0.878625655643387	0.294283399581014	0.746413620848795	0.271911864380933	0.408528878661271	0.400213547242376	0.509663389978589	0.829695146713543	0.137446761847869	0.858292648829537	0.12424474191895	0.380224199555762	0.224156047252257	0.230131701766004	0.122107854566961	0.0679567260710329	0.75963781733676	0.552342767174505	0.130040596679385	0.862215912055144	0.378749018415528	NaN	NaN	NaN	NaN	NaN	NaN	NaN	NaN	NaN	NaN	NaN	NaN	NaN	NaN	NaN	NaN	NaN	NaN	NaN	NaN	NaN
sub-semic010	0.503164144462663	0.374818192075982	0.913134041877894	0.389744423367955	0.703712159646954	0.281937169687708	0.172424775433508	0.902799547143463	0.127013205672691	0.443340812206124	0.150437228918138	0.678149987189183	0.342681107941359	0.421775621524319	0.0951610154481452	0.755847353463863	0.474133872777782	0.429451265962555	0.179334541820822	0.82813386541798	0.697798163451729	NaN	NaN	NaN	NaN	NaN	NaN	NaN	NaN	NaN	NaN	NaN	NaN	NaN	NaN	NaN	NaN	NaN	NaN	NaN	NaN	NaN
sub-semic011	0.266951045255809	0.364322501194533	0.624017286361962	0.446919632678985	0.882879730943799	0.118558340675378	0.267402708509521	0.471640483719708	0.508405392553771	0.96935595288679	0.219283278340842	0.149144769448093	0.776370416474032	0.691079336869914	0.3240632693991	0.531608115383278	0.42288550549487	0.231677079499717	0.842487945004901	0.36568890399387	0.299314204087666	NaN	NaN	NaN	NaN	NaN	NaN	NaN	NaN	NaN	NaN	NaN	NaN	NaN	NaN	NaN	NaN	NaN	NaN	NaN	NaN	NaN
sub-semic012	0.455596951166489	0.730798448927022	0.905602828636512	0.66861409385047	0.156846541772973	0.37226715959689	0.544384496511135	0.667587110091797	0.510419286902994	0.594211753335652	0.719969642888398	0.591594322997045	0.582625343606233	0.274999016840553	0.34901589148409	0.713238204895102	0.331692615105921	0.789228657302975	0.149041210488871	0.260864915420768	0.691877331684805	NaN	NaN	NaN	NaN	NaN	NaN	NaN	NaN	NaN	NaN	NaN	NaN	NaN	NaN	NaN	NaN	NaN	NaN	NaN	NaN	NaN
sub-semic013	0.647943586275201	0.509900076377423	0.291123236438534	0.619994100529156	0.45040643486771	0.845203946406222	0.0869674608586741	0.687793889278608	0.817876969477173	0.545552104657276	0.934919198233344	0.820638739049664	0.695672047632874	0.518784078390152	0.238823455102059	0.852863792148265	0.447236605867337	0.530172259308266	0.297977098984799	0.523912607738695	0.115195618961774	NaN	NaN	NaN	NaN	NaN	NaN	NaN	NaN	NaN	NaN	NaN	NaN	NaN	NaN	NaN	NaN	NaN	NaN	NaN	NaN	NaN
sub-semic014	0.189433187498648	0.677391286785198	0.384985976162187	0.372883351757278	0.734919392390294	0.323330011186797	0.82380076715739	0.296655021436751	0.708520308843887	0.384443557572153	0.417634701086086	0.763018879841244	0.0336245537135388	0.316335402428895	0.705126691087114	0.156096843888072	0.355036481139175	0.58131290487611	0.230640699648255	0.212013779219879	0.235510504618344	NaN	NaN	NaN	NaN	NaN	NaN	NaN	NaN	NaN	NaN	NaN	NaN	NaN	NaN	NaN	NaN	NaN	NaN	NaN	NaN	NaN
sub-semic015	0.195182248441522	0.228006603447155	0.886012118704325	0.0929212695516616	0.34639825378234	0.454294946760403	0.0860220418596232	0.708625693801145	0.446087211596526	0.590156746517981	0.738066289168625	0.477963542324517	0.485494777347562	0.0563419152082104	0.778716429945116	0.707305093357764	0.55562362293124	0.0930111793299974	0.333514332201507	0.161092784478999	0.754321290519282	NaN	NaN	NaN	NaN	NaN	NaN	NaN	NaN	NaN	NaN	NaN	NaN	NaN	NaN	NaN	NaN	NaN	NaN	NaN	NaN	NaN
sub-semic016	0.715162685738693	0.830982306399979	0.0273698442553198	0.871244208771304	0.459290026454435	0.364346883355704	0.649355471637508	0.719264048398218	0.168524432662224	0.594894418893678	0.674471324590731	0.326108722488672	0.282470225869594	0.727460878021355	0.15164162396417	0.668520579204075	0.339562001963533	0.43855112741199	0.3286162229244	0.607325803575355	0.826044162432777	NaN	NaN	NaN	NaN	NaN	NaN	NaN	NaN	NaN	NaN	NaN	NaN	NaN	NaN	NaN	NaN	NaN	NaN	NaN	NaN	NaN
sub-semic018	0.232271599058857	0.414226622789121	0.20377416243501	0.26269431040953	0.292713296739022	0.926939273690887	0.386314709399619	0.395102236241245	0.15798121860298	0.188168767899638	0.670208687289993	0.409779721155861	0.678077130463991	0.182096745340128	0.0832507503507757	0.405480407667677	0.792906945419899	0.523566329180566	0.912770586623546	0.614239791313119	0.871991529613284	NaN	NaN	NaN	NaN	NaN	NaN	NaN	NaN	NaN	NaN	NaN	NaN	NaN	NaN	NaN	NaN	NaN	NaN	NaN	NaN	NaN
sub-semic019	0.911166439503045	0.151436053154464	0.479429006627429	0.7852679434098	0.718642975781495	0.226915815767874	0.752447707143203	0.337363945004226	0.51474863119079	0.294668402284232	0.902701515314102	0.666691806680661	0.700376874001493	0.860733307345913	0.725074425521577	0.681995722810671	0.571956527494887	0.358159670107387	0.206975347905111	0.178620081501531	0.651415099393773	0.874799593646951	0.361336793419916	0.615427832496113	0.883123916964874	0.393536669102457	0.696512125617755	0.660914555104494	0.690079754736817	0.632796676671812	0.595273110541429	0.761807027007111	0.246770228888427	0.877241828171182	0.137869704435064	0.45811051326902	0.743740754199965	0.924121346216614	0.815139174327945	0.469905593018941	0.606104811411006	0.506555059767362
sub-semic020	0.236329003201435	0.686896312465454	0.367780788157055	0.746685260657895	0.872326459981899	0.560146153987738	0.815553208971578	0.178859566321388	0.157748273126995	0.880980981322819	0.191860425782388	0.835770460148688	0.589299378609038	0.384038590421601	0.860033262468408	0.747772175520349	0.440130723305445	0.201175422642618	0.433979659915503	0.28831985652843	0.902410737544024	0.187829292547414	0.202238834977589	0.766574229967039	0.0667294461851857	0.148537278750781	0.186595076399289	0.839076716061957	0.371088483575992	0.115696377839821	0.734999913761621	0.441985153105171	0.613369033604666	0.816760349732677	0.920868974196699	0.0935018299817184	0.731143543440493	0.380798531206158	0.412245235954948	0.352796892530121	0.103010551116652	0.20580426944678
sub-semic021	0.830923336974847	0.260617594902614	0.622847698813613	0.618324515682916	0.721922412701219	0.634307404132232	0.291661167173974	0.483226879886101	0.217880872426162	0.548090468102547	0.399559949652857	0.458055202377278	0.689012683714289	0.75666074808258	0.460451319592469	0.723445257984503	0.556776434989877	0.445417746829107	0.553720012080242	0.505303631352321	0.570584746228813	0.82036642157575	0.840591515748191	0.280299543146925	0.231913368073134	0.250121336600043	0.53131308137118	0.0411007055265576	0.217924126532592	0.904606052027072	0.838063802624437	0.428246283325408	0.229220880095004	0.546811433608952	0.557668807287649	0.611556793495186	0.895571168096602	0.247776291072095	0.936834622200685	0.149879430889408	0.664720530564466	0.211755349899777
sub-semic022	0.380233361964675	0.384674653377294	0.378452246864338	0.135598402635417	0.845976371757716	0.18667259008071	0.377054993443306	0.525572632397586	0.892848059821787	0.654420010783237	0.901361050372038	0.844449928483965	0.139065290814011	0.367930146114286	0.418433707047579	0.739376262561062	0.694350651415919	0.789952437462337	0.458054692176992	0.617207616196769	0.580896971770387	0.67594726793886	0.550768670953646	0.869443146459698	0.128594222264505	0.788850417387301	0.0678968055616253	0.434278342546288	0.27247527202826	0.601435850683332	0.298993043965148	0.610255759853335	0.886318161759237	0.332599600849975	0.769331428135649	0.189641970189717	0.149334746894703	0.8832526728165	0.588595365063612	0.295928944026528	0.73453142508389	0.819106150617564
sub-semic023	0.729367696880019	0.616863058637227	0.682598474771073	0.872684981816933	0.500427640132951	0.664486984110152	0.971530990123112	0.219622771371811	0.911125428813102	0.00748689218599605	0.2040235445164	0.656221855302711	0.532747144335125	0.906001689174252	0.692588787614684	0.607624114242502	0.121878980382606	0.602547388589053	0.597425820481836	0.302441525774777	0.245019255448705	0.254890627345194	0.587565336111447	0.470419271324704	0.575805823604159	0.796585147834073	0.609368777735242	0.827795760100528	0.891615137935327	0.453260959569583	0.116922215369278	0.672457489617122	0.604984344833437	0.782796053490411	0.666849104739478	0.905532885997048	0.877926558357027	0.701826105927188	0.104840894994878	0.205823988423449	0.0862772541634651	0.59005924366289
sub-semic024	0.279418482008483	0.885234495414161	0.908372837355547	0.31281850930813	0.604433351102947	0.137896431513546	0.890766963253125	0.430723210234769	0.668808557487719	0.172129927414272	0.352129982606227	0.469908743679427	0.818982859056371	0.678734458230574	0.54690113781205	0.755766636697581	0.62042211606013	0.629843669570366	0.192206262796148	0.622968417445439	0.525846371032202	0.0479807949964428	0.171056235717699	0.227369996760992	0.660669866090764	0.953940320662778	0.29742425341786	0.265782786063576	0.178833292584438	0.585249931313405	0.303290177960833	0.189820521593048	0.671254668839541	0.53283550899939	0.786956667481325	0.740712650819896	0.836912544767707	0.542025840679617	0.372101411825992	0.307147975194467	0.52089953109772	0.817109170038828
sub-semic025	0.705559542581237	0.226432785264722	0.712347326217712	0.452050825033051	0.0700975475341637	0.280482975238509	0.136389712462861	0.17675485689217	0.614547220878487	0.142796223734066	0.497525196032116	0.735932097855798	0.465242303704117	0.646381228314716	0.302940393152055	0.242346154282116	0.668250339336359	0.114390615476862	0.70450849178417	0.576898892955084	0.893702770514358	0.584030467677717	0.171830772561583	0.406960759389812	0.42579526138672	0.427093023211143	0.135208458452302	0.124985338637285	0.337798606262849	0.657320045554328	0.438636639449827	0.153681201508627	0.408611426915415	0.251817040789844	0.179165794007498	0.861475314070011	0.353418528194009	0.735749361679282	0.153854492794181	0.228809017743745	0.193914490639621	0.57286063334644
sub-semic026	0.71104865676218	0.220815262337158	0.608956043446522	0.189211939154117	0.434315700407178	0.267820947546095	0.720762697195789	0.634899950354064	0.660049618779291	0.594945685328034	0.800947203603634	0.152684116091744	0.470763414946498	0.291539970885778	0.302370054064179	0.877633101240643	0.273446837612526	0.371778450907337	0.504169221763236	0.967142223261344	0.852452360374433	0.0777617255286853	0.517665808337507	0.464373538557043	0.385964318426844	0.555943264508327	0.732630222287954	0.783001936248767	0.404331442353383	0.760623583583239	0.416943885423151	0.218928621207595	0.231538792347428	0.162379644075633	0.284618700328629	0.285157328102396	0.808663506635814	0.46643884558522	0.333933562289449	0.741230847755783	0.859481164069989	0.0675707050645914
sub-semic027	0.687162906507805	0.159096768082825	0.738132406560509	0.392936317549141	0.372537890194191	0.573225722934421	0.575069953839029	0.822262468732806	0.835613210612931	0.468900039571893	0.498580405601914	0.426830783964652	0.0461432922662021	0.298447704516464	0.449350122413375	0.539038956031938	0.532432416105525	0	0.199743525447357	0.556249554574136	0.645354305203486	0.543333929945261	0.690469742617413	0.517539109260388	0.753613714451548	0.259579163779401	0.188962730524353	0.248580643071802	0.174663943451612	0.33625228567949	0.448429842320721	0.383350958428493	0.882410189834701	0.708675761286277	0.117819223694602	0.298938925402667	0.219614579456806	0.53524435618342	0.38325073861648	0.398522610549934	0.702945250429475	0.0222069718347741
sub-semic028	0.187829292547414	0.202238834977589	0.766574229967039	0.0667294461851857	0.148537278750781	0.186595076399289	0.839076716061957	0.371088483575992	0.115696377839821	0.734999913761621	0.441985153105171	0.613369033604666	0.816760349732677	0.920868974196699	0.0935018299817184	0.731143543440493	0.380798531206158	0.412245235954948	0.103010551116652	0.20580426944678	0.52150644702376	0.83379805857833	0.782237843892836	0.797385962262819	0.722884121610708	0.373237157937198	0.404990632915951	0.299581177678219	0.317299411634776	0.317080622017201	0.184989011878446	0.253817568793612	0.0727210145662872	0.512349204165884	0.547167096341866	0.809789729120961	0.679946773428693	0.850926659704096	0.852104819309204	0.152761808417286	0.580427462760358	NaN
sub-semic029	0.579952663990484	0.812546137086498	0.619627893885035	0.473043008673017	0.377325329103882	0.855395129110812	0.636397606452127	0.397877396961786	0.869861846765692	0.0775240018057042	0.361518245657716	0.669525804826418	0.633684038821516	0.680610225240486	0.201789643131304	0.934072309908735	0.65257146884567	0.854272241561919	0.79856718971704	0.773047423020761	0.655416247566516	0.270043128078924	0.397666168887249	0.286421813398349	0.845579964625102	0.432262147879847	0.035778006616677	0.22342008957294	0.408486302161017	0.299715556804105	0.278209238071607	0.895916235443672	0.143769065889351	0.451267932674645	0.144379255093311	0.606607651746374	0.441424964541381	0.860046313969928	0.765461153277109	0.488093321638211	0.129383259480367	0.867317473103899
sub-semic030	0.687139976821518	0.486759455414477	0.228740230821611	0.185853351128362	0.507948723358812	0.427781143855377	0.129949306908575	0.185542548775536	0.162941204997681	0.53752659023354	0.770963481336626	0.216842975100869	0.839223343538913	0.796151880499494	0.290177850057509	0.90423068323576	0.366147949016195	0.171557349718378	0.423939632085463	0.702570866300851	0.281547931837513	0.695527550718189	0.523213476237205	0.781092045151054	0.70295064539119	0.111734004295802	0.508813440960376	0.41377602473258	0.152009608658832	0.674985035837429	0.385017876973016	0.427508773842429	0.825150033856542	0.287410773745519	0.574799059689847	0.651524831344535	0.517452890575734	0.649139706190049	0.898100773766369	0.190815517179627	0.683493875960921	NaN
sub-semic031	0.299741698850983	0.65366288321795	0.165088357149362	0.206137081640793	0.0972678120054031	0.260582150340901	0.144455248571422	0.680943359487536	0.157115793222284	0.218793519275253	0.649714806266512	0.61410780770265	0.682482723962557	0.712078935606557	0.794646489411537	0.530191525901597	0.156101180255833	0.393406064642669	0.465892974810647	0.839239006512239	0.180213341105216	0.757086039086195	0.227457769020623	0.221427057731639	0.134475246043814	0.228781459902362	0.458980021179208	0.91440673849472	0.890916681829795	0.675643259594271	0.175379352726053	0.574991544386775	0.660178805010928	0.660960644384348	0.322315812397662	0.69847544620372	0.393015577398726	0.136462793476734	0.131146811636697	0.584419015445774	0.741891437340175	0.77369922633753
sub-semic032	0.192329994551245	0.720917390050046	0.815928654345468	0.397440577318377	0.746633727458449	0.532993075508738	0.226195773402758	0.1055442348245	0.902743171177781	0.715209542181697	0.846959694432688	0.331502091910133	0.205979549231429	0.248153317782676	0.501588199152581	0.272696507106235	0.472590128301871	0.264735981687916	0.782123850755989	0.808907753080098	0.69231835927841	0.51575213597491	0.542996588803369	0.0715601896299442	0.095923236989392	0.425933589504836	0.124750838496813	0.4254822412017	0.561559785167589	0.170228684246516	0.742128536193114	0.515210690639824	0.116948443672365	0.105870166579107	0.767474045142091	0.197616530817282	0.798338656767842	0.546629679854175	0.540146403523036	0.669799904951943	0.653932629157967	0.324300408724485
sub-semic033	0.471451770715338	0.290967599996232	0.859233927854712	0.348418356770493	0.316034238318005	0.234893863775702	0.740320422641067	0.275190628818007	0.347720284321018	0.714575965402238	0.317462310041769	0.195028848346539	0.52789188944439	0.491996632556132	0.835326966088426	0.261890771873421	0.551206288718375	0.523161419960906	0.260000303277869	0.517604393759118	0.310015307867465	0.703961319567222	0.500622736391589	0.884737246105939	0.103278062386913	0.321000938088163	0.520994284480572	0.765132749722697	0.833849052784776	0.160549717477332	0.828896240546716	0.0248506696184853	0.500551356400789	0.753602227786543	0.824731397274497	0.520924674207814	0.697371070221703	0.705483336954197	0.346053690105753	0.679905584246836	0.858822749850658	0.198231442055532
sub-semic034	0.187829292547414	0.202238834977589	0.766574229967039	0.0667294461851857	0.148537278750781	0.186595076399289	0.839076716061957	0.371088483575992	0.115696377839821	0.734999913761621	0.441985153105171	0.613369033604666	0.816760349732677	0.920868974196699	0.0935018299817184	0.731143543440493	0.380798531206158	0.412245235954948	0.352796892530121	0.103010551116652	0.20580426944678	0.477565381619244	0.185358310037574	0.605188440925304	0.234774784695635	0.228804258287982	0.865607248661616	0.477007260105619	0.401203385499405	0.406440546988197	0.427226352342568	0.883041146105214	0.760528836721289	0.461793467655387	0.554408324074353	0.940690487353283	0.617877376247232	0.550065638486068	0.378269548690937	0.784098832494942	0.130694715333282	0.169681095813329
sub-semic035	0.59542457201011	0.543505113138769	0.3656363143864	0.834159759425821	0.503341160951253	0.240626981730914	0.283827162772709	0.614048224037883	0.565609481742121	0.311248096092912	0.476760942684301	0.564091571360565	0.177450832642642	0.783473506421399	0.326248750417822	0.692200884692726	0.827211979781726	0.840481856473818	0.848057461470315	0.401285331197823	0.775850443686081	0.815817620653046	0.556014837161198	0.722985180359056	0.843643374649546	0.365961691549933	0.484060726647309	0.652419068012602	0.107830075754304	0.197213198821283	0.247942551737702	0.349125595278688	0.176352454151419	0.805742210291933	0.530443160590158	0.27741702744035	0.748352479251312	0.151313151804262	0.333606852905124	0.221088367538905	0.454146388609618	0.695269165976759
sub-semic036	0.750804797574137	0.18718037472491	0.324130082309437	0.521670264007529	0.865384959623068	0.345041286653633	0.543488115664306	0.250989745496458	0.424789220609802	0.407051935684596	0.896921456081313	0.483226952930116	0.789063055465686	0.357762377016207	0.0301923273640818	0.156544753347949	0.124729567213606	0.869079387898408	0.271078610878736	0.44875873381361	0.919977946598905	0.869949384140357	0.839018307725254	0.4480041268611	0.684563924912881	0.237398665067616	0.0540315897886973	0.886878072396494	0.88103025536085	0.450608238904436	0.582243575012732	0.0780866604219486	0.210293386383536	0.343775106858189	0.527178008271083	0.25535750442319	0.167602724557687	0.152029585940213	0.451931241896176	0.140310818497851	0.282209728464543	0.850777469779788
sub-semic037	0.714756306046035	0.880528473975491	0.354994550586463	0.689681934692585	0.360451507928046	0.419978887944317	0.232069801551478	0.564800491069773	0.739068529834911	0.633408886321774	0.48029334302069	0.340440145102604	0.900565666349294	0.774024175161228	0.84545133804887	0.28079485563134	0.476637523197336	0.435898349245637	0.193222877466972	0.212745844760909	0.773960440891422	0.276303927450472	0.581808421315809	0.593151677721087	0.447853386443065	0.84424243866743	0.105407637432726	0.372587041840097	0.405060876500371	0.824281649367772	0.732199429642002	0.415294925282484	0.472529694535322	0.421278535182757	0.390802716072704	0.718382929842067	0.866695159750753	0.807295299153212	0.227712972026416	0.898762832151082	0.685839692482989	0.891770263670521
sub-semic038	0.78621756100665	0.505944359245146	0.856924389012556	0.0543036336737965	0.301334777784498	0.280259617770613	0.257237296668047	0.705365339175545	0.441819070749699	0.630593802268435	0.444137002200429	0.789178393593003	0.161137606506391	0.581772742559829	0.248349113662982	0.53459114339516	0.300026632016226	0.623164194599218	0.907828106098823	0.621293105146798	0.127602696865841	0.414594170558645	0.659880329688113	0.823721601268836	0.307174166989366	0.740198446345107	0.245980881268552	0.901924915087684	0.416429813146372	0.98814783661184	0.453932777828197	0.734849749660798	0.241759872120738	0.583786838049509	0.481549416999319	0.279911325740814	0.503315412148329	0.872084137071145	0.499833734371754	0.656056791091638	0.218417208227494	0.849991408162629
sub-semic039	0.720718180587883	0.344376896366233	0.156783286155977	0.635672965356091	0.661253769352176	0.450026448136486	0.754802020952596	0.792754362961988	0.467936422009731	0.598486007061537	0.100983991505898	0.0676914752541731	0.155656801445771	0.614596007465183	0.899734423310075	0.420996519656354	0.210731878723632	0.318248776062276	0.0948984968552958	0.428190789038734	0.603712722138906	0.484032140285244	0.534148383601421	0.509244042158595	0.391193654880167	0.708087582150097	0.707719764146349	0.850174649833203	0.268726042879748	0.888683876972638	0.851737499617517	0.88762490296765	0.810569414799229	0.402482773117525	0.253886150764348	0.471928936950809	0.812544461962044	0.0591282257231148	0.787974978837618	0.340490181596722	0.540881364250992	0.658353181690261
sub-semic040	0.13448673639303	0.323384152894915	0.923270530311854	0.168584679708608	0.755006998403755	0.602680559803144	0.123094325746764	0.912770974246796	0.916793397873262	0.214453353923364	0.377621154213303	0.204292513450238	0.29402143501514	0.848069468378179	0.556500311126286	0.917337528618201	0.706703417912207	0.866588726763679	0.571572836387996	0.853532300244201	0.286000712006044	0.187829292547414	0.202238834977589	0.766574229967039	0.0667294461851857	0.148537278750781	0.186595076399289	0.839076716061957	0.371088483575992	0.115696377839821	0.734999913761621	0.441985153105171	0.613369033604666	0.816760349732677	0.920868974196699	0.0935018299817184	0.731143543440493	0.380798531206158	0.412245235954948	0.352796892530121	0.103010551116652	0.20580426944678
sub-semic041	0.141879610853577	0.434126408800512	0.834232505193988	0.253878355161763	0.573815721021362	0.821399119890886	0.474451098149165	0.885736506535238	0.402768732135608	0.222192542482806	0.553973881337065	0.184843407464172	0.779908430282268	0.209175685229239	0.338428121414185	0.496543873413528	0.541012114569941	0.886517850612971	0.313237041541151	0.264461336762061	0.473197473525402	0.0641125583178809	0.666288428519914	0.891302715546011	0.748385189913236	0.315875466928986	0.428164310093796	0.355742037003966	0.267443059702438	0.62162599339958	0.355854630124313	0.502874113777606	0.460167459319264	0.212298353109656	0.0360064296535964	0.650367246272716	0.747416883432854	0.27654173465777	0.310505614403617	0.225219646651431	0.168136650484169	0.643653116844104
sub-semic042	0.310199340319473	0.295026007019948	0.589688786580209	0.525137959783082	0.571323627546339	0.321626475805306	0.452896129506209	0.789120045071866	0.533233332085956	0.566135579121968	0.312356063248925	0.202303150407612	0.111046972524507	0.323433594964879	0.592826674297868	0.741158449949842	0.184519318743005	0.698326511952386	0.636534934121983	0.650723513210931	0.271364379360905	0.517421090493871	0.547592906272436	0.573362103888561	0.306254107324294	0.612017886877223	0.40157824338115	0.70603928676528	0.816679373653439	0.867452787621186	0.615611496427879	0.801079997233488	0.148634832994674	0.435617007646158	0.598933392799195	0.568492077658223	0.854028276828279	0.112574663514331	0.28693171513791	0.7267273182919	0.299808937208346	0.395737448747646
sub-semic043	0.122366393336492	0.640225461109804	0.406883784330147	0.495429382875349	0.0905219039947027	0.523230059979309	0.729585852031181	0.662436967046312	0.826925788845412	0.339399431734233	0.705758386782317	0.882924561676364	0.700506566077816	0.920754095274603	0.498321043981575	0.897839804872478	0.228233418815799	0.45229754715258	0.162051791175945	0.495989354532483	0.887871622970473	0.146431949907563	0.235963053434179	0.24827452428921	0.65348573278664	0.631930718017898	0.872220729893672	0.189407873497423	0.140197552588815	0.294266711190111	0.606249016179762	0.918219134008269	0.880316475941444	0.687872857322761	0.18816651883552	0.300105198639377	0.71193735913702	0.21654475974749	0.176551934436914	0.107386094653411	0.309793027534566	0.442194026059521
sub-semic044	0.307365847946038	0.30602334516054	0.771999064016457	0.284955598362542	0.640574965441197	0.596679044946866	0.313733750973129	0.123603187870218	0.592361448208527	0.952396339549553	0.739851578903229	0.47622196701829	0.794263001757155	0.534807414670858	0.704933849773021	0.123674827662694	0.217202315944371	0.511496108926286	0.681393029645585	0.753140301333975	0.795005278225422	0.850056495881309	0.129110101214198	0.475756213370505	0.31686520541606	0.14954951576867	0.173517332601551	0.347997069322871	0.779086721311014	0.548127065481405	0.355968580700845	0.50871190719177	0.835402860632667	0.548264922232293	0.658499327582671	0.858202295586181	0.238880638008665	0.880064102787689	0.528103465239297	0.215447552981966	0.786102328963191	0.822126711034166
sub-semic045	0.272918378254835	0.586738153058294	0.290995996909124	0.176374041908332	0.554060356527267	0.506099128236431	0.569703441233231	0.729758232093053	0.432141823902171	0.948915533716795	0.51557403694118	0.257121371080797	0.159102022351261	0.622201888159746	0.86978497491297	0.704984454979318	0.850090971836286	0.362629105121093	0.121958507241396	0.165204064015726	0.4323594782908	0.821262920563338	0.903279661638529	0.252667013850067	0.805480741424986	0.905649439903677	0.0765506656501633	0.827169070368825	0.893422345160984	0.633148345306919	0.216526152454131	0.353908956326796	0.199700242031197	0.566707018677204	0.649827828347857	0.891738091415652	0.350115894167385	0.790978251236983	0.512480915063367	0.267931087289494	0.586742055726801	0.58685117225736
sub-semic046	0.52418906485414	0.0558484043721158	0.904788932289957	0.911052380160411	0.606107056644607	0.0954316350533946	0.434025898068216	0.0951620800794172	0.266968069339147	0.844700719992413	0.819887290633582	0.563173103701739	0.585696476159553	0.417261950181947	0.572040893501573	0.523814003336376	0.543338488811316	0.75410564420638	0.843845023838439	0.400926559060601	0.317649332005176	0.429411526059808	0.0985725373533175	0.386140470635623	0.529462764224956	0.721808050295576	0.871900453264654	0.885458901162022	0.535333262783641	0.285053414871661	0.425655813292634	0.852447766239123	0.53407721797004	0.743829571027651	0.402039416258775	0.862626265621449	0.836470217819329	0.846938742652531	0.627650077817866	0.44257379857236	0.584291471481007	0.605909302857696
sub-semic047	0.462772617920935	0.211566888125423	0.47642253741122	0.165242482462027	0.162188856238337	0.237823862558352	0.107421456451773	0.123396822004763	0.883407416069258	0.208517435694643	0.437211423951788	0.0920539482442267	0.155547909672936	0.680550249672998	0.177748500382323	0.735478290080422	0.315949208640974	0.696890325946699	0.296038671312496	0.781727996343113	0.36940417366076	0.697030361332354	0.428247219004179	0.583530364401077	0.496455988309966	0.439539444368886	0.33453712874194	0.915110930428028	0.664228057616714	0.494636803309033	0.826087768098737	0.286280719168693	0.562248585150368	0.104841745645349	0.600612586238421	0.482193392211078	0.893148930643084	0.253142417866141	0.847277640504482	0.709659768821846	0.603118053339985	0.288054238009264
sub-semic048	0.477572556239231	0.574405343597465	0.53673977591791	0.21358079780442	0.331626702532122	0.638409920701157	0.306419526433463	0.616964764901488	0.865000339520989	0.268439844633649	0.787180927157898	0.433096820601662	0.174240614092311	0.82883401390827	0.153230108860239	0.931901222219953	0.556632191775362	0.548520635797693	0.198310805583798	1	0.349257752534444	0.845328976163453	0.561792317059708	0.444822559349636	0.766608220487871	0.547963500618694	0.163828312899743	0.108631502138791	0.219182218530394	0.546529152724993	0.175600788081317	0.826969120489478	0.151613862479342	0.400992354448876	0.257061573645852	0.827540186224812	0.665444951994135	0.822145404883018	0.618473509274078	0.871230286456433	0.217693575609999	0.772926783769796
sub-semic049	0.152791288951222	0.715586834882307	0.281751435803901	0.746204129605851	0.701967323743532	0.519037616049119	0.274053178857756	0.431780247329228	0.115351936036807	0.725228474642869	0.483556208059029	0.589813257527309	0.600487639845305	0.56833758203309	1	0.736424428729306	0.394025933670392	0.456902083326571	0.555303281226303	0.151868425344759	0.751013206366227	0.944010453368676	0.235630658137382	0.296292048346048	0.217614284048861	0.426512617118405	0.819963778990847	0.326874914598701	0.749465377701183	0.0665036776843162	0.515194788703845	0.254876520780558	0.81981938380085	0.14003212447713	0.845706940973597	0.226663241143616	0.728101077876266	0.564089984524847	0.871392508368703	0.702089632587307	0.74997640837414	0.939096588385541
sub-semic050	0.770163087983718	0.730441298013137	0.0961936349779532	0.306109996867372	0.410672292429689	0.450545529469109	0.43137303444351	0.160399730764901	0.877292206674	0.488580581721844	0.725844957886874	0.888739871738495	0.148739128231729	0.615577029911867	0.238656819394024	0.364085838408543	0.238102763839725	0.923058661668954	0.0531527447413603	0.826307262674187	0.296680350769357	0.297829862335625	0.611706899187562	0.384748743661549	0.239742198927215	0.433431199674844	0.304634191281627	0.214497125514355	0.316239160451172	0.160549041654151	0.560079743314078	0.606520917425903	0.941601740012358	0.965057602177993	0.75169215276385	0.337489287415421	0.434776529840504	0.742885939450468	0.77155752059303	0.160400746471629	0.327748501766281	0.648007234673806
sub-semic051	0.835212194879262	0.457863515568622	0.467247108521529	0.502517122529151	0.954328264910769	0.167967641778693	0.837067217392581	0.163928841519385	0.590782863725881	0.612008147353254	0.032083043447278	0.754184557368809	0.38731043097231	0.78293451988231	0.878482683861581	0.904725495947946	0.774557982684052	0.689931471583892	0.469157282059006	0.807127083682571	0.866279346971355	0.61541148656697	0.653620757180475	0.165241885948503	0.789519944139184	0.119209372723481	0.308083573194135	0.677532610967854	0.445476828290651	0.490493204164136	0.479867528219281	0.841041109870161	0.947853799066051	0.278484068939536	0.764672992703848	0.606431991025706	0.197109853723295	0.115851594906806	0.806694925369986	0.283927962256424	0.330785087943352	0.324890146859176
sub-semic052	0.462638654926472	0.236053111885852	0.157320878682143	0.886509731315191	0.65718108466605	0.726654613884515	0.357506701160364	0.631581205593158	0.0817284740508589	0.520147660661454	0.677867001510166	0.40364130519696	0.847355723299747	0.539346867812487	0.823598705757715	0.421418584715252	0.234977214528934	0.901522271178737	0.618238503985275	0.191692275156883	0.124564709570586	0.111649782264621	0.317214403054659	0.345366498218907	0.657409968452466	0.773490040254502	0.39838946941148	0.142997763945229	0.557255083499362	0.490309822360669	0.280224744566458	0.68797315440378	0.674388160935298	0.833885763870967	0.502066647894984	0.26815693863672	0.151907544540585	0.38305853037976	0.818323858651572	0.257255268228517	0.719429539076761	0.556155226110031
sub-semic053	0.67388378127206	0.296368389720622	0.527014433174959	0.0916889110895017	0.124769166923909	0.830494630297466	0.441239083071361	0.663640387660148	0.185906334360209	0.545571948301224	0.152930855240658	0.814335410978986	0.40917229988859	0.475198487691803	0.436686362123235	0.497556219319791	0.859242972918413	0.668631576919214	0.227514048722537	0.342548173235137	0.0683032378862559	0.505718215394083	0.330790104897409	0.308586796816967	0.177029077491346	0.476056899143641	0.120732679555909	0.484433812075096	0.337288067589825	0.155577654727039	0.401900516541763	0.870823414060607	0.672672167205257	0.656656569848751	0.880521886296707	0.245401249887203	0.523760397028326	0.595893829088671	0.258978197044221	0.751166750494948	0.390762476246579	0.178693359379285
sub-semic054	0.819651168343331	0.854291415962188	0.203644669341246	0.809566695167966	0.215613132805121	0.395102689939994	0.39731795053176	0.396110364371215	0.887437825889494	0.694342668539005	0.412687265612479	0.313210310282977	0.731017851215853	0.724607794240284	0.682659076545966	0.908518275955951	0.571249405971013	0.433716173692182	0.466633512595189	0.869738663398555	0.350050204771838	0.760215800455936	0.374975414680542	0.284102136467956	0.739988880259919	0.723290356760762	0.611557107054106	0.308747962600004	0.130019957632267	0.207226449176441	0.804796639137397	0.776756899019235	0.743534078138374	0.401494441747366	0.453988866786037	0.300211809432775	0.195270266022421	0.604492129224304	0.547447421557102	0.825821984894737	0.463564426865406	0.502794106090528
sub-semic055	0.0212150657643933	0.535450728575427	0.291373685811753	0.548501006371875	0.16800461051632	0.478258968207844	0.0925261948741224	0.87270249331254	0.723951499316443	0.241661109560117	0.842268099568193	0.742151736096091	0.53418223726453	0.779333899910268	0.78743113357642	0.247675961112419	0.116045736956721	0.447380556243858	0.679832795935171	0.393742682714244	0.683164891368229	0.575045941001316	0.938239875855639	0.490997237865011	0.576486811597878	0.551144034756823	0.582831365408202	0.281091616032186	0.819914670737795	0.448855087619667	0.275785434609867	0.845606997352464	0.452797499716349	0.32418030127092	0.518335508086582	0.538648289967232	0.743068861626759	0.321965977920413	0.332123967353342	0.750038229732125	0.131907147045102	0.145790071640247
sub-semic056	0.632116375300014	0.082404633103095	0.3272638366044	0.553084986170029	0.0965600214849101	0.692327137368219	0.767570837710699	0.878429171069375	0.205776527026828	0.822543902869878	0.620884366779079	0.692945780885175	0.417790283401649	0.0783007831519302	0.61312854639075	0.271822539357271	0.370355381134168	0.484615722718672	0.144012030977917	0.207086936952162	0.397135176372859	0.542082687592299	0.205981580774811	0.224756080710022	0.534932290072109	0.408894002799502	0.500244672310584	0.10607559976607	0.250038042797825	0.591927617181261	0.786671643075505	0.3394436369047	0.490921291385498	0.450974961479393	0.869329179578479	0.138410880769901	0.811203226521705	0.470747002240536	0.319943614030922	0.541525342038134	0.484570936730925	0.431141816883414
sub-semic057	0.326591689902775	0.313462327488852	0.13222744343474	0.646583923019473	0.891789488317697	0.326784134550192	0.627822104052345	0.196679514313221	0.317703022837505	0.739824943467479	0.789197339155691	0.446482228185947	0.74263795151851	0.713170917395773	0.458915359394596	0.299349273343249	0.62487039211049	0.0722529535242086	0.156647260746177	0.452673589150502	0.600050703982844	0.452505921815494	0.482342209542701	0.62093049634257	0.140285517019684	0.931056432648483	0.588175243219407	0.230265985578707	0.818545651349187	0.0444239550828706	0.568640887310261	0.523013264409409	0.908109054999664	0.315299841973686	0.108879645280306	0.293039572366097	0.30125350914622	0.684979379900292	0.643301751331742	0.767152380145083	0.685684930591841	0.593033810122739
sub-semic058	0.724320469920547	0.389053452417156	0.726522881140388	0.647097420965936	0.213235488330027	0.270932413758517	0.409866350262983	0.608533754125399	0.0672789269244858	0.28259121716826	0.618174251344204	0.124733727546241	0.717937608331079	0.616622425805124	0.46640646328376	0.297341598050676	0.107921029389721	0.830834911130636	0.486664535941372	0.274395320747695	0.402253518864791	0.771570096800649	0.767510376033648	0.285418283056305	0.774875494745382	0.870758310486402	0.389149829479086	0.165137243678864	0.334425980981828	0.249598406825782	0.209523053911822	0.514299166914731	0.614551625547355	0.428978426399839	0.54391782706741	0.936624529993261	0.204260844303142	0.880254462020937	0.218193006613059	0.126692176102448	0.119025301749973	0.798485916493672
sub-semic059	0.0759911591539192	0.183504034706823	0.170907187696651	0.825271350290588	0.94801026742455	0.156067279683632	0.633217951201082	0.172353575379675	0.543930164655398	0.64725872419865	0.718348116172908	0.63230261391404	0.406108980114757	0.473240524283618	0.642444412504061	0.104703430960749	0.809819821426329	0.776008228873023	0.602752097411756	0.260862580047801	0.571813785222012	0.908081250209971	0.0376620212614914	0.673199929940502	0.774860505973608	0.532433551638694	0.860387480153401	0.852057913879778	0.103114341649849	0.213076656023926	0.309134395214538	0.498237430650631	0.293086922156591	0.0834083656362856	0.153048705063351	0.106264090149713	0.0833151331939559	0.459806687662338	0.0862010777502559	0.0795499500696307	0.46131103526791	0.412840916774712
