# Supplementary material for: Spatiotemporal integration of contextual and sensory information within the cortical hierarchy in human pain experience
Source: PLoS Biol. 2024 Nov 13;22(11):e3002910. doi: 10.1371/journal.pbio.3002910 (PMC11602096; doi:10.1371/journal.pbio.3002910)
Supplement: S1 Data — Data for generating Figs 1C (overall pain ratings by condition per participant), 1E (GLM results by time point), 4D (proportions of the mediation maps across principal gradient bins), 5D (proportions of the mediation maps across principal gradient bins), S1 (the results of the pain calibration task), S5B (the trial-by-trial target and response position per participant), S6 (the correlation coefficients between continuous pain prediction ratings at each time and overall pain ratings over time), and S13 (the results of principal gradient analysis with our own resting-state fMRI data). (ZIP) [file pbio.3002910.s001.zip › S1_data/Fig_5D_percentage_100bin.csv]

Row	stim_percent1	stim_percent2	stim_percent3	stim_percent4	stim_percent5	stim_percent6	stim_percent7	stim_percent8	stim_percent9	stim_percent10	stim_percent11	stim_percent12	stim_percent13	stim_percent14	stim_percent15	stim_percent16	stim_percent17	stim_percent18	stim_percent19	stim_percent20	stim_percent21	stim_percent22	stim_percent23	stim_percent24	stim_percent25	stim_percent26	stim_percent27	stim_percent28	stim_percent29	stim_percent30	stim_percent31	stim_percent32	stim_percent33	stim_percent34	stim_percent35	stim_percent36	stim_percent37	stim_percent38	stim_percent39	stim_percent40	stim_percent41	stim_percent42	stim_percent43	stim_percent44	stim_percent45	stim_percent46	stim_percent47	stim_percent48	stim_percent49
stim1	0	0	0	0	0	0	0	0	0	0	0	0	0	0	0	0	0	0	0	0.0020746887966805	0	0	0.0020746887966805	0.0020746887966805	0	0.0020746887966805	0.00622406639004149	0.00622406639004149	0.004149377593361	0	0	0.004149377593361	0	0.0020746887966805	0	0.012448132780083	0	0.00622406639004149	0.016597510373444	0	0	0	0.00622406639004149	0.0103734439834025	0	0.00622406639004149	0.004149377593361	0	0
stim2	0.0102473863989235	0.00869475209605631	0.0136631818652313	0.0225649518683366	0.0269123279163648	0.0327088293137356	0.0300175965220992	0.030845668150295	0.0273263637304627	0.0203912638443225	0.0145947624469517	0.0188386295414553	0.0164579236103923	0.0174930131456371	0.0114894938412173	0.0126280923299865	0.0116965117482662	0.0134561639581824	0.0100403684918745	0.0113859848876928	0.00972984163130111	0.0116965117482662	0.00962633267777663	0.00848773418900735	0.00703860883966463	0.00714211779318911	0.00797018942138495	0.00755615360728703	0.00807369837490943	0.00703860883966463	0.00724562674671359	0.00817720732843391	0.010143877445399	0.00734913570023807	0.00434737604802815	0.00486492081565055	0.00527895662974847	0.00693509988614015	0.00558948349032191	0.00910878791015423	0.00921229686367871	0.00496842976917503	0.00672808197909119	0.00590001035089535	0.00496842976917503	0.00517544767622399	0.00734913570023807	0.00859124314253183	0.00652106407204223
stim3	0.0136902015074604	0.0168051069066298	0.0158052607291186	0.017728041839717	0.0203814797723427	0.0209967697277342	0.0191893554837717	0.0186125211505922	0.0163436394400861	0.0151130595293032	0.0114597754191663	0.0126518997077373	0.0138440239963083	0.0131518227964928	0.0101907398861714	0.00976772804183972	0.00776803568681741	0.00715274573142593	0.00622981079833872	0.00780649130902938	0.00799876942008922	0.00803722504230118	0.00780649130902938	0.00711429010921397	0.00565297646515921	0.00557606522073527	0.00580679895400708	0.00688355637594216	0.00565297646515921	0.00522996462082756	0.00607598830949085	0.00661436702045839	0.00584525457621904	0.00715274573142593	0.00446085217658822	0.00611444393170282	0.00496077526534379	0.00534533148746347	0.00649900015382249	0.00557606522073527	0.00634517766497462	0.00538378710967543	0.00592216582064298	0.00461467466543609	0.00469158590986002	0.00592216582064298	0.0055376095985233	0.00546069835409937	0.00569143208737117
stim4	0.0070960501068028	0.0108975055211614	0.00839940624886861	0.0107888925093226	0.0113681619057963	0.0142645088881648	0.0140834872017668	0.0160023170775859	0.0135404221425727	0.0112233445566779	0.00926831034357916	0.00887006263350349	0.00763911516599689	0.00883385829622389	0.00695123275768437	0.00680641540856595	0.00658918938488831	0.00448933782267116	0.00427211179899352	0.00514101589370407	0.00543065059194091	0.00521342456826328	0.00456174649723037	0.00434452047355273	0.00419970312443431	0.00430831613627313	0.00412729444987509	0.00412729444987509	0.00441692914811194	0.00452554215995076	0.00467035950906919	0.00514101589370407	0.004778972520908	0.0059375113138554	0.00398247710075667	0.00419970312443431	0.0041634987871547	0.00409109011259549	0.003584229390681	0.00391006842619746	0.00430831613627313	0.00499619854458564	0.00445313348539155	0.00249809927229282	0.00314977734332573	0.00470656384634879	0.00249809927229282	0.00318598168060534	0.00365663806524022
[truncated: 51 more columns]
