# Supplementary material for: Spatiotemporal integration of contextual and sensory information within the cortical hierarchy in human pain experience
Source: PLoS Biol. 2024 Nov 13;22(11):e3002910. doi: 10.1371/journal.pbio.3002910 (PMC11602096; doi:10.1371/journal.pbio.3002910)
Supplement: S1 Data — Data for generating Figs 1C (overall pain ratings by condition per participant), 1E (GLM results by time point), 4D (proportions of the mediation maps across principal gradient bins), 5D (proportions of the mediation maps across principal gradient bins), S1 (the results of the pain calibration task), S5B (the trial-by-trial target and response position per participant), S6 (the correlation coefficients between continuous pain prediction ratings at each time and overall pain ratings over time), and S13 (the results of principal gradient analysis with our own resting-state fMRI data). (ZIP) [file pbio.3002910.s001.zip › S1_data/Fig_1C_Overall_ratings_by_condition_and_subject.csv]

lowLV1	lowLV2	lowLV3	lowLV4	noLV2	noLV3	noLV4	highLV2	highLV3	highLV4	highLV5
0.190528196011352	0.323760270188248	0.571206535407693	0.736854587939366	0.354749233600643	0.62389095265815	0.799744548888574	0.450371604457484	0.831792061482287	0.760681834945311	0.892684067971094
0.215692046532667	0.272542153260969	0.270773561694146	0.311368325298655	0.188912781957445	0.412076940307037	0.556108277840123	0.653723927903606	0.756148299889282	0.824169121515777	0.859642682999434
0.282874136586233	0.322370906656241	0.329475180829682	0.590015119752178	0.450422190285258	0.651593687989576	0.837329750617436	0.800565374150679	0.796175387116921	0.849059388839152	0.874838606265575
0.0889310071197919	0.243415293636466	0.389902120045914	0.694547849466033	0.345824083527014	0.504372415377798	0.722517446138058	0.445465522209791	0.638765455947336	0.683077731467692	0.808328892990642
0.203097947490992	0.373888643830225	0.475892186638105	0.665308548841512	0.46224499372507	0.639794067037285	0.774855870941222	0.499625764939266	0.623223008040224	0.69671397073895	0.780163789726649
0.258895963100736	0.398847100292516	0.542762979576781	0.58609801200483	0.450822453546718	0.545970950473211	0.702074306077794	0.539001024725066	0.583107576338814	0.748614130763612	0.816248358256493
0.179413961317172	0.256839771854806	0.246499210969252	0.267637619597484	0.38020624062387	0.591907788764591	0.527624957604783	0.579586615016726	0.681624315665684	0.626321782616959	0.670498072992994
0.482451505920121	0.521296055739733	0.530097336755701	0.615846634173407	0.444375845169621	0.626580432260354	0.695688641630377	0.488161937588271	0.73846125908119	0.768243385883954	0.749689083978004
0.360420095945721	0.37883583530226	0.43678611649114	0.484415675807037	0.468548236425705	0.608681426354392	0.569447737464034	0.540025562638938	0.646455783013688	0.651089083798677	0.654196042167967
0.14138931190481	0.247286446446199	0.345439280332072	0.458446931170169	0.314294656379523	0.241624687733368	0.62837720695626	0.536229303905619	0.503303439068897	0.581225740733654	0.871478365601363
0.0751726688986288	0.180902162638113	0.252755709908666	0.50834657222219	0.206089103415	0.551224362437805	0.674304379682312	0.544047635060279	0.620133986457146	0.772676754574706	0.872419437748052
0.109563320954708	0.171840408385688	0.168114351740985	0.222756070721348	0.121674238740566	0.248210664324453	0.42549563415093	0.188060756918514	0.276541082650342	0.527640005441218	0.48095955828051
0.264545331450776	0.431605858876037	0.596201172348373	0.738494980794226	0.408410755572528	0.651013204995302	0.746218182859411	0.530973638074644	0.701711942024231	0.874238983256402	0.895980570472663
0.123475615271796	0.155491661138	0.24547023080791	0.452327988354521	0.230811462028053	0.348298566720399	0.595007823129708	0.43839582785163	0.604205775561329	0.755758898612845	0.796551538168064
0.161254362938846	0.225502827220291	0.340260210870695	0.416429120441125	0.411523293741951	0.455007639539762	0.593271892932073	0.57678772398706	0.680916727362944	0.724850891228748	0.785077119135588
0.188874426160097	0.206632707885072	0.286072841777992	0.461128076893456	0.278572788041287	0.369809243488924	0.632455223433827	0.464489476874044	0.501727180713201	0.789859518254133	0.866289379227058
0.160593555615973	0.248101762558466	0.384057710458781	0.520410459766332	0.392847303142529	0.52512719344549	0.567415111096214	0.638757009779092	0.709605926012204	0.742009708538211	0.746174917577838
0.0953010549580895	0.200169202972058	0.579103012853271	0.725732054661803	0.300153045427756	0.626515741615907	0.778044785766119	0.340127462351272	0.583210159536289	0.843391655563219	0.869651436981806
0.269727333405381	0.258700631424646	0.288653036749527	0.347032049500969	0.400068493106279	0.437432407731907	0.444863798516242	0.486297364642316	0.506061205668792	0.606070604580986	0.632031348233289
0.226586015259904	0.322924445217266	0.299227870242289	0.412305422581335	0.44887663872285	0.530870340968858	0.734401361497298	0.683692862060971	0.746851428546936	0.798347411651421	0.834108010262299
0.152725046225187	0.159296181786857	0.232238757414161	0.477803283152404	0.30263987261265	0.253339003225932	0.4361974050521	0.303769754236134	0.460833388423052	0.646133030069053	0.743577003904568
0.260177474709604	0.325623881707781	0.360282449279179	0.401777807334747	0.295420191461974	0.540907204664443	0.623524409337437	0.646268691355939	0.688410514894366	0.754338624341258	0.833946155267159
0.23874729139751	0.2237780084474	0.422402980858846	0.613627186035954	0.21546947958696	0.493502439793229	0.72187817383072	0.296859295311262	0.668664002161781	0.640994292390771	0.844999407991608
0.468524811137709	0.497069295747675	0.598167623989459	0.565820115215882	0.563107173679414	0.527212199783255	0.549517106442646	0.543057797875485	0.639919671051459	0.656502584935023	0.601693478590535
0.0835289843390575	0.0861046591856248	0.225247870891414	0.381920443560882	0.21611005083707	0.226155992975491	0.598959181145502	0.294439833649522	0.449142917048033	0.525679891954415	0.894308481367421
0.162729174927232	0.431792676669714	0.405290518118876	0.490342286522567	0.488336010790238	0.578625491723518	0.702817961583463	0.680758213777972	0.773857360975327	0.86647365937597	0.868462825223029
0.221310489274209	0.261285899530114	0.275739682412428	0.426482288237151	0.395103852664285	0.564625398818008	0.633980655468761	0.666111730987237	0.719939853218823	0.750550789780139	0.795193708535061
0.322593836584502	0.323336758222366	0.377382754013798	0.545558488534418	0.331618116979463	0.532538434263201	0.628888895371344	0.363369078579458	0.493836391908101	0.609867914723668	0.721474178077438
0.196236865179437	0.223311063892168	0.43209845294414	0.576473581324861	0.333783542858683	0.608927801609529	0.65491647767083	0.387615054803781	0.5679216417298	0.64233142788753	0.698136503942792
0.311469542856934	0.446810302660011	0.524334360622023	0.793107515471516	0.44566277008624	0.607454566504557	0.786982952109901	0.46182158681243	0.63489497491701	0.839080865551343	0.941331277816387
0.271742357243208	0.337717104666892	0.487348070233289	0.583564716690333	0.434003396564219	0.527513666474921	0.697255678631248	0.692882865893975	0.596711999622575	0.702725586776585	0.751796064469676
0.25228564463175	0.265511898757279	0.477133391839237	0.497463492701652	0.347418627257188	0.47427145362987	0.679180379345855	0.369518333424048	0.630268959394579	0.684016286404641	0.78214065725105
0.104305472881704	0.116872957623179	0.164884108618838	0.266347794691166	0.204309108676928	0.304209029670068	0.331877939115551	0.288690536554667	0.288451298679552	0.452226670159893	0.595632195814755
0.14983367682239	0.193287143023449	0.15756304086612	0.201827805025391	0.222529357028619	0.245360543310685	0.255459863927428	0.41886903977001	0.426640201679323	0.523557010777734	0.689548707973136
0.211974235703098	0.325490778215028	0.287142420578203	0.417261964134156	0.610658591295301	0.550080399944425	0.700634451595361	0.698485492400123	0.609762335591387	0.796914120216562	0.82850185490611
0.0930144432730275	0.155568972271798	0.192347238537985	0.357944029978109	0.213171480100341	0.24187813239644	0.332054437749974	0.24761750072851	0.301434642163355	0.474817804661928	0.735268598150026
0.154893841594352	0.162286421654703	0.37225083803982	0.514445003503325	0.319718125738652	0.406253899943525	0.656950868708306	0.491056817457475	0.643140174738882	0.712119115800495	0.822876958065375
0.195586256716735	0.182600988934478	0.333308734837278	0.588119718526	0.182424706952324	0.332722609751145	0.591924520665929	0.390382263059471	0.493895878484149	0.837887065643442	0.909365780769531
0.282703232162631	0.35849905976052	0.456355549980122	0.556532695418283	0.379057658007153	0.526270491827414	0.639611021993041	0.62507981186489	0.65704572282155	0.7216751980614	0.703144242117883
0.152045301656633	0.333784331362767	0.45571616502137	0.685827460639421	0.316357486698369	0.488436044971163	0.789227624093386	0.42226502563684	0.602405564110642	0.741953038798886	0.87878948459231
0.170957678804299	0.396594617820753	0.435897327386324	0.581809510037538	0.352036520459471	0.341986927850296	0.615745174232051	0.643335423461923	0.699381089999005	0.845951079767682	0.8455362617928
0.116709809289612	0.200461556364602	0.251991802040937	0.444323448628064	0.177468298682248	0.366377864479971	0.58147143036362	0.41146321620138	0.433404135041515	0.648072995293831	0.814763135269651
0.213529564777811	0.201823739433337	0.180624855664051	0.259587757626385	0.460611702173262	0.442888477340453	0.566628102046221	0.760312052724999	0.716988000041334	0.775756330165383	0.809571621710506
0.128075953450017	0.249719025282835	0.557084278105443	0.652937965127642	0.504114566286846	0.62039427703014	0.783843577056746	0.565232849199305	0.709211326437829	0.842995259408955	0.95111656659954
0.228987134243994	0.28052764907889	0.350516996575188	0.444005885974191	0.51380948779665	0.485230044171923	0.573962201395826	0.545755106653412	0.614697385042312	0.647599531880683	0.774461087788107
0.136276152916638	0.198173472232409	0.265769402551681	0.530056998792343	0.195541834628689	0.33896373143515	0.545032325180039	0.227949585679495	0.436262194307979	0.618055708324411	0.783689962220642
0.142011741256862	0.212043505145969	0.264981259675504	0.326852196466747	0.29786033218143	0.500723606427274	0.568851805122894	0.512452982022408	0.661545358303378	0.725608708281473	0.791553810925685
0.157978312782913	0.253679443681058	0.278536530311922	0.338596224724152	0.366357434395311	0.421443205721965	0.580855593595898	0.556626873937899	0.69364747445333	0.782370486036799	0.881215966208893
0.135366644183294	0.289180480363515	0.386821249251148	0.531979060668492	0.247008585902025	0.393569734332289	0.608978712329107	0.361627820093441	0.476849130484457	0.777131421481649	0.848103933834051
0.0623430449389204	0.168031294990569	0.282081026564517	0.35098049045614	0.183674797419713	0.343881981149067	0.589447071290165	0.400668216196656	0.583417858288646	0.730804123525642	0.694644415694019
0.110814644451657	0.187361949910711	0.417864948041643	0.461374406230227	0.184532781552109	0.433679717334757	0.724794530636218	0.389449059198274	0.618156350334049	0.741060831642311	0.780140545360252
0.131316767533652	0.152229696445474	0.23983332370986	0.397733907398663	0.18372468462627	0.231939985915005	0.770341158819238	0.452545313859544	0.616848640176728	0.778881039766581	0.869855295899897
0.151803173112732	0.194455737613697	0.257321295836911	0.317418289177768	0.29444713366295	0.379549948737525	0.55542321860725	0.56603274095293	0.74425311109418	0.770827455922025	0.870240928803391
0.120849044107978	0.346615779699874	0.521288620903786	0.500308141161506	0.548651767502247	0.589341619031225	0.658513602822063	0.631250576266882	0.705372432169786	0.821872891503352	0.924414985543399
0.115213062782712	0.191785763652934	0.333097363322624	0.544617568460399	0.288242306647101	0.424953850815789	0.645702981390728	0.57484698577657	0.705889090842083	0.748032688791703	0.882706958824897
0.225007713257787	0.250571591785504	0.300568010664443	0.539139463423152	0.214223064907851	0.346754188206449	0.588624089084987	0.364645175871989	0.416237791434992	0.623648590158075	0.730620342990321
0.0470409131163093	0.160263755380259	0.127975067802508	0.328848247532392	0.159668503083772	0.24890388086569	0.346545788051651	0.324212308813529	0.386434697118253	0.460149454553796	0.746653746359183
0.0295873661436633	0.0865931000526868	0.132253626240471	0.316320194200198	0.15572703810717	0.340182982791959	0.529622791493283	0.239322035458752	0.38341031847807	0.575244554957233	0.820912293034827
0.127905910084922	0.206999287250243	0.228610615646338	0.259240337825774	0.17823493664128	0.229159477049159	0.32617841945564	0.177307555583401	0.260525983132534	0.44286707267884	0.594359100622315
