# Supplementary material for: Spatiotemporal integration of contextual and sensory information within the cortical hierarchy in human pain experience
Source: PLoS Biol. 2024 Nov 13;22(11):e3002910. doi: 10.1371/journal.pbio.3002910 (PMC11602096; doi:10.1371/journal.pbio.3002910)
Supplement: S1 Data — Data for generating Figs 1C (overall pain ratings by condition per participant), 1E (GLM results by time point), 4D (proportions of the mediation maps across principal gradient bins), 5D (proportions of the mediation maps across principal gradient bins), S1 (the results of the pain calibration task), S5B (the trial-by-trial target and response position per participant), S6 (the correlation coefficients between continuous pain prediction ratings at each time and overall pain ratings over time), and S13 (the results of principal gradient analysis with our own resting-state fMRI data). (ZIP) [file pbio.3002910.s001.zip › S1_data/Fig_4D_percentage_10bin.csv]

Row	bin1	bin2	bin3	bin4	bin5	bin6	bin7	bin8	bin9	bin10
cue1	0.122898120672601	0.100890207715134	0.0995301681503462	0.116592482690406	0.0773986152324431	0.119559841740851	0.117210682492582	0.114861523244313	0.0743076162215628	0.0567507418397626
cue2	0.1	0.0743772241992883	0.0670225385527877	0.061803084223013	0.0593119810201661	0.0864768683274021	0.108303677342823	0.118623962040332	0.236180308422301	0.0879003558718861
cue3	0.0355128472947566	0.0676833089617715	0.0532692709421349	0.0503446835178609	0.0374973887612283	0.0700856486317109	0.0969291832045122	0.167745978692292	0.28420722790892	0.136724462084813
cue4	0.010187374931781	0.0147353101691832	0.0383845734036747	0.0643987629616154	0.0236492632344915	0.0221939239585228	0.0371111515372021	0.12788793887575	0.400764053119884	0.260687647807895
