# Supplementary material for: Spatiotemporal integration of contextual and sensory information within the cortical hierarchy in human pain experience
Source: PLoS Biol. 2024 Nov 13;22(11):e3002910. doi: 10.1371/journal.pbio.3002910 (PMC11602096; doi:10.1371/journal.pbio.3002910)
Supplement: S1 Data — Data for generating Figs 1C (overall pain ratings by condition per participant), 1E (GLM results by time point), 4D (proportions of the mediation maps across principal gradient bins), 5D (proportions of the mediation maps across principal gradient bins), S1 (the results of the pain calibration task), S5B (the trial-by-trial target and response position per participant), S6 (the correlation coefficients between continuous pain prediction ratings at each time and overall pain ratings over time), and S13 (the results of principal gradient analysis with our own resting-state fMRI data). (ZIP) [file pbio.3002910.s001.zip › S1_data/S5B_Fig_trial-level_final_position.csv]

Row	Var1	Var2	Var3	Var4	Var5	Var6	Var7	Var8	Var9	Var10	Var11	Var12	Var13	Var14	Var15	Var16	Var17	Var18	Var19	Var20	Var21	Var22	Var23	Var24	Var25	Var26	Var27	Var28	Var29	Var30	Var31	Var32	Var33	Var34	Var35	Var36	Var37	Var38	Var39	Var40	Var41	Var42
sub-semic004	0.857699663133147	0.606484729998902	0.670799789845867	0.688235952731081	0.893608632715737	0.930836962130451	0.645701851017921	0.421506373378897	0.952635377194179	0.272692153053858	0.327383781974603	0.380429111570434	0.610431534831479	0.313808713586551	0.439992756535468	0.591367251837121	0.591117891073229	0.166151725586167	0.264437607789759	0.438952576529252	0.223929414277223	NaN	NaN	NaN	NaN	NaN	NaN	NaN	NaN	NaN	NaN	NaN	NaN	NaN	NaN	NaN	NaN	NaN	NaN	NaN	NaN	NaN
sub-semic005	0.401782551822725	0.629272516410513	0.313194447171336	0.79439828306225	0.363598223090132	0.246108059459315	0.629685588350795	0.426259826875935	0.426216531393799	0.228180613519794	0.415242646533613	0.18661048859949	0.178839630378708	0.364335904123283	0.574493193505423	0.645072257702449	0.861221708406647	0.35539304371591	0.799278023812929	0.596764993033122	0.334226780999052	NaN	NaN	NaN	NaN	NaN	NaN	NaN	NaN	NaN	NaN	NaN	NaN	NaN	NaN	NaN	NaN	NaN	NaN	NaN	NaN	NaN
sub-semic006	0.722564107642868	0.458287495283274	0.243599127791596	0.318243532005766	0.78302637122732	0.635519316261766	0.741564112459716	0.662977157628213	0.674255560565379	0.239359717552299	0.173847777957378	0.719964909077925	0.726937568299327	0.743478009772016	0.598689491775813	0.874535939248712	0.358922286491286	0.778489737578674	0.305046914448791	0.363004180733176	0.783964524484967	NaN	NaN	NaN	NaN	NaN	NaN	NaN	NaN	NaN	NaN	NaN	NaN	NaN	NaN	NaN	NaN	NaN	NaN	NaN	NaN	NaN
sub-semic007	0.570177909136696	0.2440946190568	0.762600121147705	0.299018409071087	0.467641527265746	0.595306489674063	0.592639369102797	0.532242686761738	0.415221351532262	0.608806519199175	0.827389270927909	0.368201897561077	0.666998352118779	0.337338144716492	0.123386299707331	0.745551721162474	0.778664266455645	0.637523943405402	0.733508530377357	0.614178608607825	0.780237013015106	NaN	NaN	NaN	NaN	NaN	NaN	NaN	NaN	NaN	NaN	NaN	NaN	NaN	NaN	NaN	NaN	NaN	NaN	NaN	NaN	NaN
sub-semic008	0.772475466829552	0.59442176366788	0.604407166202576	0.417061081377535	0.260738282185199	0.211117780324927	0.540017333304454	0.12722824742227	0.246111961544615	0.868368414515415	0.314604606193823	0.442516036936079	0.755564783786434	0.842632858669333	0.912829091601501	0.39960599241207	0.883967397662808	0.775572558748433	0.154376651160188	0.309323892810612	0.408381378699493	NaN	NaN	NaN	NaN	NaN	NaN	NaN	NaN	NaN	NaN	NaN	NaN	NaN	NaN	NaN	NaN	NaN	NaN	NaN	NaN	NaN
sub-semic009	0.766931549372776	0.394882631850522	0.643940992628577	0.326990467399972	0.395632091061454	0.391863528798643	0.495233288472783	0.71374952223823	0.239177656569847	0.800557150383446	0.175218551272661	0.337284832598374	0.269807108175024	0.241266811692228	0.201225409158172	0.0601880737457871	0.606409395926679	0.570765870263052	0.135164650736866	0.740545245757135	0.37919960770968	NaN	NaN	NaN	NaN	NaN	NaN	NaN	NaN	NaN	NaN	NaN	NaN	NaN	NaN	NaN	NaN	NaN	NaN	NaN	NaN	NaN
sub-semic010	0.593701199700096	0.334834724594858	0.240447392129303	0.433333196619193	0.680607954124148	0.294158266313813	0.233542187527533	0.737379888612349	0.214740465504947	0.387235663076597	0.254142732217884	0.623165347713834	0.320737735347838	0.396923929574309	0.135468324015568	0.612034999195585	0.480512228777792	0.432530029245466	0.194037176409307	0.524513224466108	0.762465579882836	NaN	NaN	NaN	NaN	NaN	NaN	NaN	NaN	NaN	NaN	NaN	NaN	NaN	NaN	NaN	NaN	NaN	NaN	NaN	NaN	NaN
sub-semic011	0.25532187100466	0.36314345035049	0.59169165224175	0.430922599135494	0.797224783503796	0.232273284914418	0.227853206988116	0.473730202583947	0.482837316459015	0.815873256495368	0.379738681620866	0.227163340231961	0.827433955232626	0.719140423178521	0.318731055090374	0.51578428652533	0.407227019440903	0.259770876836948	0.791769602973172	0.386007898240064	0.299059870525512	NaN	NaN	NaN	NaN	NaN	NaN	NaN	NaN	NaN	NaN	NaN	NaN	NaN	NaN	NaN	NaN	NaN	NaN	NaN	NaN	NaN
sub-semic012	0.493499224141292	0.66569898224493	0.866350102341357	0.637244910294755	0.260079713826752	0.408879685661686	0.528637280724429	0.631355969372676	0.489839686584896	0.555250180476494	0.703432882411842	0.576943645314456	0.564448959012506	0.264590193860307	0.315154861735022	0.659444012404177	0.32987650137749	0.67907678480644	0.206452732354981	0.244347122943825	0.644964229924078	NaN	NaN	NaN	NaN	NaN	NaN	NaN	NaN	NaN	NaN	NaN	NaN	NaN	NaN	NaN	NaN	NaN	NaN	NaN	NaN	NaN
sub-semic013	0.685783435444512	0.516003517942088	0.293428986383836	0.594260106878201	0.425181099784759	0.767762498509646	0.185529950297969	1	0.761955563736763	0.574199007014476	0.97069267304832	0.859144259883546	0.826027185586409	0.577939320202727	0.285420069443967	0.541152724044357	0.471396891296901	0.518402693960206	0.347607859873507	0.575912036811672	0.23803464668231	NaN	NaN	NaN	NaN	NaN	NaN	NaN	NaN	NaN	NaN	NaN	NaN	NaN	NaN	NaN	NaN	NaN	NaN	NaN	NaN	NaN
sub-semic014	0.272626151155661	0.685570974423268	0.426354312320168	0.434327955758061	0.956704129769245	0.354705652549937	0.77502791230502	0.395231939452874	0.782649953302081	0.401146013561009	0.480299669479435	0.74278367164058	0.129559826369399	0.359597134133501	0.773554441953719	0.28458634445117	0.372798248347855	0.679298982965688	0.41751319389346	0.287356434944497	0.262228617103032	NaN	NaN	NaN	NaN	NaN	NaN	NaN	NaN	NaN	NaN	NaN	NaN	NaN	NaN	NaN	NaN	NaN	NaN	NaN	NaN	NaN
sub-semic015	0.245250217831538	0.210644056898493	0.761337752833388	0.137278236659653	0.312470380441806	0.409957275340756	0.144280541435148	0.587087098170445	0.4209398453266	0.485897292110819	0.668678906372356	0.438852145272112	0.478491445260649	0.144407230753099	0.65275339134574	0.741956215401682	0.52113051810171	0.19346425090554	0.289186636213875	0.212205902191198	0.692969430070809	NaN	NaN	NaN	NaN	NaN	NaN	NaN	NaN	NaN	NaN	NaN	NaN	NaN	NaN	NaN	NaN	NaN	NaN	NaN	NaN	NaN
sub-semic016	0.616805635739657	0.793401233049481	0.22233125597839	0.883244581924784	0.459623414139908	0.46489853723866	0.73592154211817	0.830594459967517	0.396601591133304	0.644803259519778	0.633977525682938	0.317761539517936	0.242454099704146	0.636896586002121	0.235737919895755	0.627383576594793	0.282275895062218	0.376738145984626	0.284122174782728	0.544133860509202	0.718136978825895	NaN	NaN	NaN	NaN	NaN	NaN	NaN	NaN	NaN	NaN	NaN	NaN	NaN	NaN	NaN	NaN	NaN	NaN	NaN	NaN	NaN
sub-semic018	0.295915151890892	0.375553104433672	0.243591905051396	0.243962133337175	0.262175955607231	0.841303572324773	0.411690423086407	0.372327237023154	0.18418440066684	0.26413679017895	0.64865620292243	0.366731830416536	0.640082172942145	0.19780996786539	0.0960132163070479	0.421168033798608	0.719818259707503	0.536915709781294	0.867997503760962	0.643106720371186	0.83176208057715	NaN	NaN	NaN	NaN	NaN	NaN	NaN	NaN	NaN	NaN	NaN	NaN	NaN	NaN	NaN	NaN	NaN	NaN	NaN	NaN	NaN
sub-semic019	0.84695983843873	0.317548975915465	0.480232866081136	0.722326694720378	0.703248137696651	0.304274089298462	0.711426212653853	0.34459529416417	0.476771708382278	0.341742835467782	1	0.757691171048531	0.54658830329992	0.792581459273955	0.756670370209001	0.662338871944623	0.570384157363235	0.372888810269057	0.222554596413807	0.218952499655819	0.647430062576408	0.794568899503833	0.492914923145058	0.672574023279061	0.84346072286439	0.441069392096942	0.710974597472331	0.636822379406104	0.701752127151846	0.644500152305452	0.611374675668618	0.712565389375795	0.347707701207027	1	0.219263517347352	0.461317576720308	0.732255890000754	0.907126055017108	0.843922053869925	0.558954786612203	0.629309724135968	0.535354849570969
sub-semic020	0.3397928074794	0.727050468844485	0.415020430634608	0.75047046849324	0.87386042211839	0.596670456248181	0.814920638879096	0.254875281502606	0.266265895821487	0.903819508308998	0.297022481256593	0.808607772908476	0.627156983158975	0.439403423725795	0.853216703398311	0.743903168698342	0.469221957261974	0.281898821590246	0.52371548506371	0.359966194821911	0.894142359881383	0.360969379768956	0.22004812317461	0.722976183766795	0.125920971126267	0.242023907669497	0.3019258694674	0.801772075998671	0.464740733207322	0.274769795004664	0.685902231506708	0.444005808211961	0.564903272707496	0.62600330271888	0.823670065939644	0.235657799857473	0.995657825139955	0.405986681585073	0.412868762157792	0.366238486604151	0.163606811398295	0.289546025479958
sub-semic021	0.819719757605993	0.364623773075608	0.616137866863365	0.571950955784518	0.721412129036005	0.645964118394702	0.326256185155606	0.475237732512484	0.28458882535243	0.586191789533861	0.404464203431089	0.474341095876643	0.660314856683671	0.721656420747789	0.641912822752733	0.717448369529315	0.577735852111021	0.468307747977638	0.570783823393875	0.533249862898787	0.594259288065245	0.804239022755506	0.885203125202217	0.325982064852121	0.285963295018153	0.27257530885101	0.511337782636911	0.535766904917333	0.307809274738879	0.857281763163084	0.835466587992589	0.420182875513281	0.295972919873417	0.600822533543174	0.507127936389408	0.588841522033297	0.766036465892134	0.337135505700474	0.910424529301813	0.247832430719375	0.766730565170008	0.266754810216357
sub-semic022	0.441719890783152	0.411570708925485	0.368498551163617	0.201837251950475	0.788410071333644	0.243140214588637	0.428127476454663	0.505846448618211	0.84652676210346	0.690498024851599	0.919119646818595	0.828134812429098	0.196768767945764	0.345989440409346	0.405628748666564	0.709295081928509	0.691624534733029	0.770234200222406	0.478475004412459	0.591728147853824	0.586266725334679	0.723408316607538	0.55401532419902	0.84267497281987	0.234227156811246	0.836972012134433	0.131124886222316	0.49096664990974	0.322839019008216	0.65682196661021	0.35981649336247	0.655044922532562	0.89861636917029	0.389963737593621	0.79161858416823	0.245584693405325	0.201895096200121	0.926358476327704	0.650752379964382	0.287857105611129	0.621090373088256	0.864756552448294
sub-semic023	0.721275533497427	0.657267342939246	0.657790148069001	0.847042631096134	0.560750057597392	0.622898786120706	0.986416465714467	0.32650242179781	0.876691155140682	0.138268276093769	0.290914537044564	0.737199813071572	0.572768292756198	0.834712899426632	0.675474696994721	0.653947415271043	0.194566993694003	0.662875270497132	0.621015878041582	0.312601379955088	0.245463503989783	0.311584606338536	0.588601493050883	0.474734560381377	0.582807300402814	0.733359367668515	0.626829637793839	0.744429797235497	0.824445740980012	0.49355444276349	0.190631246909705	0.762512085045046	0.603714145242314	0.724044233763203	0.683649327027604	0.851225815027992	0.834952857123596	0.693716227013496	0.15856267707058	0.273096467172464	0.15525309958359	0.624287624001497
sub-semic024	0.245731857515318	0.895906464551072	0.909725042957894	0.368503614876069	0.601240762327709	0.25088170016538	0.853822083593051	0.435671346272548	0.718868913187828	0.260984481947345	0.349122099043943	0.440363616882976	0.835446389470981	0.716273192923309	0.557015217539568	0.721697620678373	0.642296747444133	0.631628118074257	0.275272736642934	0.606082556617224	0.544606861157545	0.409075945414659	0.3413949350947	0.379162816434865	0.653499371478266	0.835107765271728	0.426394966081864	0.270359772293235	0.250017639268752	0.558537046302551	0.346495054579118	0.259598798833406	0.716508723220076	0.532003097905787	0.696467893532327	0.674183638142922	0.698043204783722	0.573552526883862	0.281703881822794	0.309132179608667	0.513375550563919	0.719426898959696
sub-semic025	0.700345158949329	0.279637306270343	0.670748780199737	0.4280247927778	0.14987609919714	0.339067944380121	0.195930918326589	0.249624269563974	0.614109789000108	0.162448220404064	0.465425177765893	0.718053022967771	0.471364662928267	0.650712480918555	0.324171853264447	0.283804480082053	0.700105717966593	0.177323576576817	0.721742919374325	0.583929543183248	0.846185187881801	0.579196937155322	0.212564357944083	0.410878025043868	0.433425118511607	0.3925542877989	0.192306552791783	0.228826923500352	0.30977527950962	0.763514400047061	0.439635246153059	0.202415964225938	0.374981720493642	0.258141219986631	0.199066524431202	0.845258196189174	0.406215217856289	0.725291079018268	0.193818124659457	0.252719377336361	0.23335981672675	0.643164343770836
sub-semic026	0.810405565747591	0.300197954142567	0.628605768888507	0.314648523359837	0.47349491157106	0.266438468744906	0.785848428149623	0.67800972487743	0.755622282666892	0.696508105094544	0.832950795321724	0.313264008059385	0.563628006639032	0.292917340316713	0.325142545938192	0.874348759117968	0.290187949319131	0.430714045936432	0.589430963821187	0.996676263470277	0.885337604287404	0.243346899478758	0.551571620363151	0.49612986824445	0.371252126722258	0.631671120126482	0.796120648129354	0.79188792896252	0.390151781399793	0.802169234346039	0.451319025060188	0.291131687344708	0.253030881253612	0.201170617065871	0.330392970194375	0.29864500757762	0.817602799567807	0.484744499033853	0.346659892469998	0.811845839373788	0.866404124641459	0.172667429037692
sub-semic027	1	0.174817216211773	0.784301695553431	0.44372281802122	0.485360494745622	0.673345009107365	0.565974071022531	0.712744481954657	0.82621147928347	0.537758397789882	0.499211479076368	0.420493621802363	0.0822129152710513	0.24166059140139	0.409402877098044	0.48761750520153	0.520042949725523	0.431785616244014	0.319187620837161	0.505580203564044	0.623558106818504	0.493924093296116	0.61000851345898	0.51656709445383	0.681430930063379	0.35660377390076	0.234633135539863	0.300639902503127	0.204992684273629	0.345781219070692	0.413401013768431	0.340066223933923	0.654579581796248	0.692939193782317	0.212190625803053	0.288201569507087	0.259639827727978	0.518856894826819	0.357558813674011	0.356593716649339	0.57078894625517	0.14763299770712
sub-semic028	0.302322282736813	0.647305746719173	1	0.907170591921062	0.734149424392158	0.350997755578291	1	1	0.906524256411257	1	0.672177505956689	1	0.949082655584091	1	0.694457075208985	0.812432208544046	0.729970217497428	1	0.641042214176974	0.85299334989169	0.580565714825542	0.789066431086518	0.795635436404021	0.828844240934686	0.779178751051845	0.425867135438243	0.419599884103148	0.357724747987629	0.325687745081378	0.276994746255391	0.278805965880013	0.299994644800759	0.188586184575528	0.514600704680225	0.562289758144314	0.729330491130052	0.703162563969108	0.805726792941124	0.843951203692495	0.250420573257446	0.550380034835122	NaN
sub-semic029	0.606722759795099	0.757159884764048	0.66068727136267	0.490089781745419	0.392173161898106	0.802516205994831	0.694234570653015	0.421416603311554	0.850335176174964	0.217330975007174	0.381245726100666	0.663916320881799	0.639519070558692	0.707051959275946	0.307586223609958	0.947796533216001	0.700611136123796	0.82468832718705	0.797271882801254	0.784409025045679	0.708032921197145	0.339762587714005	0.615797611146477	0.350863600417379	0.83372345463948	0.470008854100627	0.0909011967287313	0.293431718287331	0.450802859181664	0.354743278644624	0.671885766806454	0.894586818103153	0.239395020413606	0.481251638302257	0.25543028111664	0.700176675456395	0.470118227987236	0.758740417243486	0.760768091756018	0.522260267929328	0.236025430340868	0.873362831077448
sub-semic030	0.271670874543453	0.491947117199041	0.344028073369877	0.2138904315772	0.475485276634863	0.413908544769356	0.27280940675347	0.327049091364783	0.32593438129143	0.542119651609353	0.685240817990767	0.303314289136979	0.774196424984526	0.816251981436726	0.339055668177884	0.818991225942168	0.4161286673584	0.221038025967139	0.377402949896034	0.656308057680464	0.353892572100619	0.625404875010085	0.524201151017193	0.50780119479401	0.807492113333097	0.235850833188081	0.509233537717912	0.410535101985744	0.275510425167772	0.651059024624987	0.420493391222672	0.413520490002707	0.72204733988694	0.359006707787126	0.550620438169242	0.628441972193398	0.532624132798991	0.633112733983014	0.76249905032701	0.282637984201784	0.641997236328729	NaN
sub-semic031	1	0.74259434392795	0.334436184091465	0.287497269248505	0.222556698227766	0.334628572555477	0.271305963238315	0.731294460042169	0.277512638991476	0.329164127265553	0.704477690833603	0.634329846907848	0.723396012314365	0.741064409428617	0.878605656448567	0.593237098357978	0.223435018532786	0.404689238082042	0.468164302312866	0.835141900438448	0.253840199937549	0.77735519129833	0.295161685984838	0.295255393419265	0.199948386000641	0.256097680137708	0.439981318218649	0.86244799896183	0.850247359889809	0.723117249848581	0.2315083577594	0.494160958117298	0.656647862112976	0.6781023327654	0.406300716368359	0.699286432324955	0.369508699496891	0.177602196190646	0.340698234894814	0.579574280683107	0.711540210771928	0.779565413819638
sub-semic032	0.296850091542348	0.66707624858609	0.778344419463142	0.459745058686752	0.703312511635859	0.554992102233607	0.349511442589277	0.20776200360035	0.716065281881167	0.73243584929587	0.765985203478428	0.41988046426883	0.273513665618517	0.238163959734652	0.432343085070412	0.339592745470869	0.410271661586478	0.321221934427416	0.685655834472721	0.820535833490221	0.706773787579084	0.565026836958217	0.542441274652395	0.273984900915559	0.195530789245399	0.438365429502365	0.200637234159403	0.502713104821661	0.522927835570765	0.236918529683366	0.752833178708941	0.562880375049786	0.204927338746501	0.224815444906294	0.772105201913634	0.294564543598369	0.766068947167971	0.568613176158984	0.605821614139344	0.642693547807425	0.659324375552826	0.388050051258881
sub-semic033	0.619503764665489	0.342557429633882	0.77900082719329	0.432295231122601	0.295276711220502	0.241186580422573	0.695543530911548	0.325763199000695	0.359822020409593	0.665368972645418	0.353874582716032	0.201752831029128	0.512199616970305	0.494007763650812	0.774561482556293	0.34238691929299	0.530815528928276	0.519297233080081	0.28711051506331	0.505459765464237	0.341177621266938	0.654096430330904	0.513616494188363	0.842214674977547	0.165170386718858	0.308184340981782	0.509125881945956	0.731997037175068	0.79039960597	0.218332686978907	0.789039797824442	0.0937862159959016	0.545820168417371	0.760771294668109	0.767156115153314	0.534783847999392	0.6907441221684	0.702318698771805	0.341438228112234	0.66718280532133	0.815268887169851	0.247676809084437
sub-semic034	0.284970335477961	0.209008250741986	0.650076090676906	0.0745885104172195	0.239537811148223	0.193125189396673	0.709123427171029	0.387172538954226	0.178955250630419	0.62932934515754	0.426659403126021	0.559290656071283	0.745272771040103	0.887471738052694	0.14151548620151	0.633006112808282	0.379608602874234	0.409006715256301	0.318681429417309	0.104741146969202	0.184033661946273	0.397949771263816	0.189830142427866	0.561225575680863	0.305594448077942	0.20115384075846	0.683425466669846	0.53047047314596	0.343835560415067	0.367875110270574	0.381116310781223	0.763581396066201	0.669241310689217	0.429723346546972	0.477018630766967	0.803647830012611	0.405614959917903	0.511693262828841	0.492135389357981	0.64130276270112	0.268959959709666	0.253068206869273
sub-semic035	0.648265049570154	0.589039134456985	0.397487840905376	0.864991155396679	0.575422525277646	0.341731375709969	0.39170843309307	0.769165535753751	0.618298931235093	0.380153399297429	0.64797847456625	0.702604269195695	0.313534842222248	0.880105024104639	0.362332908442559	0.794101127454812	0.861101121459742	0.882585529793715	0.883670856412971	0.439391495062183	0.781940391342121	0.883085795129686	0.606006872956896	0.592333658011729	0.800208404127892	0.344752291751844	0.53706535572299	0.747353134850074	0.225997730866561	0.229724804482805	0.409322412415808	0.293045717264515	0.181040661026166	0.750993165093968	0.589433209858828	0.290817248690604	0.691131355242994	0.254946020280174	0.273885579352806	0.302686784391797	0.403366573961367	0.709833073982652
sub-semic036	0.73195009186399	0.219786650703618	0.291471804156834	0.503854851607149	0.785689485989062	0.398192808788291	0.563212451885713	0.284008054498949	0.346369893002127	0.419443799475225	0.865431293211095	0.552332885941861	0.762414698891977	0.430141043966161	0.111165255324653	0.298340114666531	0.175546999810705	0.873536848964811	0.305510871067033	0.438493103368634	0.875598777349263	0.859037600962011	0.844532750663196	0.494805040770148	0.611339273165845	0.332418163509331	0.107040414560898	0.861097075190095	0.884916918284646	0.494667323471118	0.595318894026492	0.118884804787785	0.208971771303574	0.344428073016642	0.536320248402539	0.220068244445345	0.305223229756762	0.23420607776901	0.433799068050572	0.238807301073009	0.368319075446006	0.86560469672927
sub-semic037	0.656483427106326	0.942666415744611	0.364415226956539	0.732605136322951	0.450403599743741	0.525438632156813	0.298482969940186	0.671545917600228	0.763095982888946	0.663029988899031	0.489946721617688	0.372534706975935	0.820726529525006	0.801089864254227	0.814078643748308	0.336063360813339	0.541978482956993	0.467766142711621	0.243809643118042	0.281615188108713	0.745615043196879	0.334777146084361	0.558520251661236	0.57749909608968	0.446862498101644	0.731589994360305	0.279105712694363	0.341132529031226	0.409431420173694	0.726175923818248	0.75005562114819	0.43539634437467	0.508916788463181	0.423567246271452	0.421520831865213	0.703277184276736	0.737958453202487	0.760642080521104	0.358798269159665	0.719675155742722	0.774109906784767	0.837224440436371
sub-semic038	0.944050451421973	0.614699345337566	0.81479980677941	0.139117972458889	0.3846843753594	0.360809362090344	0.384308974675775	0.785694145463702	0.555101932999098	0.772833667428914	0.47914818276315	0.884220269218456	0.241203797868587	0.671920333418014	0.346521104849197	0.67086575143926	0.583305380847732	0.702174951035116	0.920525488543935	0.673028852775565	0.230155868005048	0.363871787074696	0.625444042876125	0.880498310761804	0.388086789587488	0.838077689858724	0.327425019764112	0.890215368440328	0.519569878575829	0.902719295564413	0.519100128119848	0.699537081504229	0.351819641080525	0.563995184992809	0.527384963524633	0.475424001954495	0.638389972010776	0.901020559106362	0.583208968056491	0.937908282395832	0.333070036554963	0.878708252221597
sub-semic039	0	0.39438843742663	0.187396405237904	0.687203438654324	0.773605854675057	0.489530267992872	0.731192103476691	0.786241046842318	0.526605849182772	0.644588724606703	0.154634164786376	0.167280518198202	0.275135582050282	0.684529380531048	0.966543757384635	0.445938065834693	0.19261762765515	0.350930850718369	0.197557939635925	0.47020722030421	0.636782614655887	0.663803202106295	0.517615020464278	0.517193236799331	0.41220287346512	0.650322328567584	0.654444001394548	0.758345966785314	0.346591039472973	0.803392521877231	0.879030914891561	0.891677038823537	0.805663189209241	0.481259926491956	0.278169578080754	0.461135139346752	0.736063243210325	0.164688351324717	0.680208027856966	0.373950003855242	0.589789922805052	0.630147931389069
sub-semic040	0.229445673513336	0.340645419652337	0.96772707127139	0.358178849939586	0.795670710414412	0.642685142340894	0.143245333608469	0.845730147388751	1	0.190654707624259	0.310821959140186	0.177730520007576	0.450403458947035	0.95798809585512	0.65844684568572	0.827111972824646	0.597087380083417	0.749635804133267	0.879305748567719	0.808182730657447	0.229368755301832	0.225683558213358	0.273074083347504	0.767315393002308	0.218974123582447	0.248056934761616	0.259009029489449	0.89328008591366	0.302576000688416	0.213938620438536	0.589863158351847	0.748266101116284	0.619738255676611	0.829415612051056	0.934066953437085	0.229680841738352	0.773899933907418	0.352635746407406	0.375197377223084	0.297837051101321	0.202351764775082	0.297937192644497
sub-semic041	0.360354937409277	0.413436838394264	0.758945141235839	0.295479115695425	0.618009808461377	0.739960388118009	0.528297406815821	0.824611039337061	0.438004702486364	0.214990909029064	0.57435796525156	0.21916053274371	0.705007151267795	0.231124979551375	0.292022336832461	0.488886270409189	0.570251649313491	0.853696269099325	0.372334324597152	0.267723467886597	0.459361204443741	0.214612514014216	0.66762762210427	0.808275919239376	0.783032340278031	0.306374193903954	0.429683212207544	0.328677487782687	0.30764147614052	0.661271762798257	0.363711377483523	0.466879681490972	0.471517014903351	0.273258050306944	0	0.603696819009162	0.66386034457997	0.266174297081091	0.286222756290715	0.258168583041824	0.175128429955539	0.667053971476757
sub-semic042	0.449918234914892	0.26181712746326	0.512898186592303	0.622911663729972	0.638506639571889	0.42842719111072	0.536639567863127	0.883079977546537	0.641944904618307	0.685570478967235	0.365755574870356	0.347036083902056	0.285170586606867	0.430793973407337	0.712054088120413	0.806823634807175	0.281064133899939	0.774277584892904	0.723942660911694	0.768988667735174	0.388933131586307	0.583283314706675	0.649007048123004	0.707823852427037	0.57403971170777	0.966213135634048	0.470695510929839	0.7522119563577	0.788327389465429	0.922476503404271	0.751817726347056	0.713305738301896	0.522785455590811	0.466270898415215	0.68586314333082	0.573686625351969	0.877193800101071	0.254239472589335	0.82284573389592	0.879213173748894	0.114467985971056	0.374397968627349
sub-semic043	0.108277543255366	0.763865676017372	0.349885494838593	0.575570467268449	0.0410220395476364	0.501289157259627	0.728338935424917	0.640137512248825	0.800743453277503	0.387935836923768	0.681277399468279	0.861294315190232	0.770565407924863	0.92157061128344	0.551357653645209	0.874497380329072	0.296979336144687	0.489686169500183	0.155727181429561	0.585213496760449	0.879698093946422	0.272825890379955	0.268464639769991	0.254115971657173	0.67022030082363	0.660689118304292	0.896123136421649	0.197631653390738	0.127955324072745	0.298634012168383	0.62453664124205	0.880233440654487	0.932454434904967	0.751881924481379	0.239503922169869	0.265457995932457	0.660220853766476	0.223980130522198	0.184735865197352	0.149374569477429	0.284958319665915	0.389466759310366
sub-semic044	0.427162135922701	0.346854727179695	0.704160421383325	0.376689613473284	0.599646857133484	0.631963540492699	0.369967662909657	0.184587391265854	0.641077552402861	0.950114906477857	0.763718698417059	0.578914988413185	0.732844001106392	0.586614844202443	0.675031806763869	0.222045622121871	0.310119636537721	0.557066288915365	0.721616796875931	0.777254606453666	0.789576953317155	0.831228302470502	0.205902194960267	0.524021896335511	0.349211870347845	0.252549824780982	0.317236480206053	0.467737753732689	0.707573403557477	0.568584857469145	0.361545888649885	0.53244017551561	0.781775981261524	0.62635582079565	0.695184274315361	0.789392549099732	0.349678846247806	0.861163974147583	0.611074961063118	0.261547174007981	0.874529246302202	1
sub-semic045	0.333952155802839	0.56379376165812	0.357269406001127	0.206505493011728	0.51808154105602	0.494339358737031	0.54284886587394	0.694929119829474	0.452828040099354	0.56914745198435	0.599055794453014	0.260879975940446	0.205843112138513	0.62478294990596	0.827550351015423	0.732252322594196	0.829176474246356	0.394521386115462	0.174213533066089	0.214972757296226	0.390721138575296	0.789543873521509	0.906494221525792	0.381595624426678	0.901785573289314	0.942415540018307	0.155128567550993	0.840393869703805	0.925478337134989	0.998246610412434	0.287547934348778	0.317764197084451	0.264694999875525	0.531417577072335	0.596398579589063	0.792174662459247	0.462029909589336	0.726146243619666	0.56885375655807	0.278332858056283	0.494914582353419	0.572222103137118
sub-semic046	0.591718627861855	0.147914547396218	0.860322653210684	0.873558362927072	0.662557965359996	0.193154539897238	0.420863412862883	0.167440603489201	0.357747203403413	0.763078404120566	0.855283416522865	0.600347622955902	0.615943472759846	0.44906041051545	0.579113328746838	0.536456192980354	0.548553960344877	0.720477387499447	0.819645784034376	0.44800213620833	0.367650316434119	0.472294762495899	0.186129690654463	0.420666168638283	0.562731384138325	0.735244952758638	0.808840922553769	0.844864469560132	0.568141031360321	0.327153281179948	0.433549879483959	0.78720991405913	0.559491100400507	0.746434244016809	0.409075151040679	0.776001841660393	0.840678997419271	0.809366727723939	0.647195863325237	0.446033499741699	0.620866733490479	0.62717578670793
sub-semic047	0.559556447449401	0.143466008609707	0.432566295983231	0.214410899735541	0.19475811164528	0.217704588213284	0.167777987158992	0.249726698314504	0.855101931961963	0.265971424995647	0.546103462465607	0.238391149142877	0.30227441101577	0.842456217286824	0.216137106808775	0.71614295093327	0.302800167272901	0.697762621268448	0.351005585409258	0.890159396406465	0.362995242737977	0.692801922903305	0.41935974472097	0.587632951591793	0.447630770376423	0.414600139973196	0.330892223429272	0.852979749437823	0.712265725239943	0.49474765414924	0.738863442211323	0.324751388493446	0.523375057889495	0.186287842605516	0.510141961571372	0.496923078339213	0.779688132983738	0.218607231427513	0.759093473563305	0.756130664474754	0.603837117146598	0.255179561436796
sub-semic048	0.622478291356722	0.590837385230439	0.522727137346181	0.308645944935179	0.344925461211018	0.707915402880859	0.280574007587376	0.614898518254895	0.772412836266038	0.342491689864956	0.721214260746955	0.462527296188398	0.230498460197846	0.758000726670153	0.226331695123303	0.865782732283224	0.597916567731361	0.53777276847625	0.256853569946083	0.939251380105308	0.386680780751013	0.850811632687044	0.616473179678306	0.455689304708477	0.749044323630242	0.591489232604246	0.198772879010866	0.233994176592839	0.130542661307754	0.521991299809282	0.163851495209152	0.735682541542395	0.148743392946909	0.338528127709641	0.240917917546537	0.744880812528538	0.683332398487251	0.750381013654933	0.626792558466288	0.829021170357252	0.232009495473406	0.722631917383635
sub-semic049	0.261133367372171	0.617032106150258	0.374073706150313	0.665854056268744	0.694872983220497	0.536860101417301	0.323027663047963	0.442106742679377	0.205002030759321	0.787934082900173	0.504347969378321	0.582454038854645	0.592931874828634	0.584827785652775	0.910656570087455	0.88080563697577	0.432440662738956	0.448865991721895	0.548596268962807	0.237852504493691	0.703604921105037	0.838403750765853	0.29359496742738	0.309503192078519	0.272065462519786	0.426719558485332	0.730750558636096	0.400703530039081	0.675561808702499	0.147792674361714	0.487991022541759	0.342328544202539	0.732559290890866	0.219889384505495	0.83308664634696	0.314698449857012	0.701389717914108	0.564073152086797	0.774507139265916	0.74830942332048	0.723529573125676	0.837358430474319
sub-semic050	0.760421902148385	0.78087401705239	0.134376179486885	0.356179450227345	0.439695191147951	0.465063624911578	0.438461066811906	0.20471688244243	0.829725223534491	0.529945959801464	0.699623728571785	0.860475397688704	0.241415835150898	0.596759572120731	0.284317901789855	0.403257176916398	0.285645839562249	0.904520573339556	0.122241795590314	0.814929468901583	0.343329275152492	0.367416602488112	0.689011459510548	0.392451244465503	0.270548323388542	0.474866113156602	0.332265968837808	0.250808844837984	0.330860988667932	0.206533837205841	0.568624278511079	0.582718695945688	0.869338401691776	0.953735937278112	0.733785357221374	0.421147938449574	0.438824800191827	0.698937165523086	0.740670432925688	0.241660198337769	0.377213041583107	0.636930361369902
sub-semic051	0.868772074457425	0.531845453606433	0.527421693702006	0.573268382024646	0.966432230760453	0.275788648156528	0.870969800776448	0.240500651539256	0.615439659135194	0.683278381893156	0.265375836100181	0.808334683420657	0.422791335865482	0.827391795420134	0.89132821024938	0.900622324732186	0.829557483727388	0.742154611366802	0.541235904007206	0.826314525518669	0.860554703490163	0.662868433817701	0.69815258781651	0.28511977180836	0.815361289493031	0.201323083860307	0.38890878734361	0.734388979422839	0.467145160132155	0.521561626652593	0.551826146404979	0.837374235568842	0.968478582020917	0.369675593828445	0.822905059951967	0.717864456683334	0.43226715534653	0.259053058014483	0.856078690319223	0.576534473241061	0.364730105541812	0.330713802668414
sub-semic052	0.552497850936843	0.286024680027769	0.167855027003552	0.673459506749193	0.755696002753045	0.666230597348852	0.362673515512702	0.60982664279604	0.151688907436989	0.492451745188472	0.562784015527613	0.446682220315912	0.747371439219551	0.564482193769312	0.732092597279664	0.418216354178126	0.304966815181445	0.356288020285374	0.601357300731024	0.241839016290576	0.145435799457395	0.243098259320821	0.30675060183427	0.352673111531172	0.555190892465142	0.675697404942748	0.483275278961077	0.303623428098152	0.412447571770191	0.491878095314024	0.375205416867764	0.506802335751839	0.661014800150263	0.691743355925589	0.546015436186715	0.386259026307996	0.227051094845418	0.367485718528899	0.705285679478834	0.356389498028879	0.633962143300649	0.559031304442389
sub-semic053	0.764868644675919	0.326221494484349	0.479970800526426	0.160631069766164	0.142437946359291	0.715435245832037	0.354417901793012	0.642404989385621	0.22678161243081	0.514614358781246	0.21731877370395	0.705279335622026	0.392121713073029	0.460481526997044	0.394234937807741	0.494791969258096	0.79004058719284	0.691126214275627	0.289417865271033	0.257174826406955	0.11912295943546	0.488757508888017	0.272652544385619	0.292366688556031	0.233556710373213	0.433988623135301	0.171420150567477	0.201019602906676	0.311846491950441	0.23138549027964	0.316798102725733	0.767146361972282	0.700427116554965	0.591917512112527	0.697750391635679	0.369665385717979	0.477059768274249	0.561296321550472	0.262226012872134	0.647435257136536	0.353720176683847	0.235007669772987
sub-semic054	0.913847223224537	0.938836240330221	1	0.783163091459701	0.291238069694051	0.397317215312267	0.381419779063604	0.367989510321111	0.866124802204849	0.770226992376496	0.398096022217341	0.325598568367099	0.748741270956343	0.721225129781611	0.738101618579164	0.838557081276687	0.717096708469575	0.483276916685602	0.452914420864908	0.790683543988785	0.337011247065346	0.804437763176516	0.34406034106052	0.31568557910381	0.901212930866955	0.741782230534669	0.884853110348328	0.36665549378779	0.256088833369596	0.272935582454344	0.870618965595234	0.968777260357921	0.767631102122434	0.364564009080722	0.56203257087405	0.315659300992363	0.273596485642606	0.721615710113223	0.609618761694741	0.773278578115813	0.510276869683622	0.567317501341029
sub-semic055	0.120559671263465	0.677527656573973	0.34863157957552	0.603153740788042	0.243342826667876	0.511391108331729	0.227658259969465	0.864925747882895	0.751593010602542	0.25931196836914	0.880440456977386	0.863054420384918	0.549895961612255	0.811363258054333	0.802409211786763	0.3158354024509	0.22832325567184	0.481519048326496	0.746556546402238	0.416124427657057	0.710063670116296	0.639563945587669	0.98099235989741	0.52883596073639	0.676949722497853	0.612075353023942	0	0.329386536289801	0.864067075803436	0.47936356661435	0.360010460246805	0.890497141797472	0.494589656815265	0.378020877098195	0.587784513023574	0.573876891144011	0.820213416461071	0.380749728185874	0.386542002255438	0.812963404744143	0.211317996629136	0.269039456767844
sub-semic056	0.616600683924945	0.168749613763577	0.279152269522426	0.574070510320214	0.196635740263684	0.600375822398921	0.656997925473973	0.815746520980096	0.274572579110629	0.836549126958578	0.628171147284542	0.69751624009592	0.43921385140751	0.14543396920355	0.562068167619089	0.306365541857247	0.371006237231478	0.47591381125939	0.184157853772499	0.210797808889981	0.327985462839468	0.536370558071661	0.306135572698057	0.284604630485015	0.520929215880393	0.351502131657808	0.512278145320726	0.131305993592907	0.208707628595201	0.517070441575847	0.709141013819324	0.372663269482449	0.432980853285282	0.448494532771103	0.815625500757411	0.21429702221477	0.879118599279495	0.535092846319498	0.290964724972688	0.461199997722312	0.949468284489836	0.427356745938935
sub-semic057	0.353679641138588	0.343657279089379	0.160154414400621	0.593025450371817	0.877323571421816	0.338996401226253	0.634245047393912	0.279685826739577	0.346244711360192	0.747611253132475	0.760859215022602	0.469423505136513	0.724387776506633	0.700921774023803	0.511468767384731	0.307701570709027	0.632767502362749	0.149955930817087	0.244348736661619	0.449153376512756	0.594409521637285	0.57707641688074	0.515252558511213	0.642638670321138	0.216079266608616	0.88339790923613	0.595766922664638	0.261243607503962	0.805487800092966	0.10333457312016	0.614071499083263	0.523150634759903	0.884895490655967	0.338157616165601	0.151455127635219	0.384292004587309	0.309966236153454	0.690565537577054	0.686626066944354	0.772579278368208	0.719194828416448	0.61202461475949
sub-semic058	0.615171899233077	0.437278610076797	0.658526124973486	0.616299062149148	0.238603168492325	0.206202900416741	0.343803004958785	0.547322932273657	0.0925138796262806	0.21517387286089	0.561154881631622	0.162119599662359	0.617467406138848	0.501004739022178	0.451023856404927	0.303006968519116	0.119003601083995	0.654033295435238	0.544679293565525	0.292876486304968	0.343139570990575	0.67049747538173	0.769751322325591	0.347054999924418	0.720839622699182	0.845895159103353	0.424591041523644	0.221014641914753	0.295686984061993	0.262158947170593	0.195053834170129	0.468862040305881	0.574254422684167	0.405852043335328	0.501207249591577	0.837807216241816	0.269095378440109	0.749063385906136	0.284475882598315	0.142627863556851	0.120830420654408	0.663991067287306
sub-semic059	0.104122388322334	0.503124140646794	0.295846711979598	0.776444026010956	0.874850526533942	0.265903640474143	0.652940958218119	0.309446156942338	0.714326059173867	0.637899926532875	0.72992090875676	0.6416488188529	0.413175465741249	0.460140246147821	0.583460529695928	0.188126316748473	0.73531996013871	0.782957209762603	0.618984742884333	0.271878111142206	0.52362236159552	0.752350337448217	0.139889404342835	0.586184994181165	0.725188814964584	0.533265439533934	0.743295951162085	0.818393459716726	0.118577193365942	0.17071005239232	0.269876641116255	0.456660383484226	0.279193883792427	0.101780475062103	0.153742143896573	0.134100016145248	0.0767694450150113	0.378851446014432	0.102158744105619	0.151966788065775	0.358421750020316	0.346496884314919
