# Supplementary material for: Spatiotemporal integration of contextual and sensory information within the cortical hierarchy in human pain experience
Source: PLoS Biol. 2024 Nov 13;22(11):e3002910. doi: 10.1371/journal.pbio.3002910 (PMC11602096; doi:10.1371/journal.pbio.3002910)
Supplement: S1 Data — Data for generating Figs 1C (overall pain ratings by condition per participant), 1E (GLM results by time point), 4D (proportions of the mediation maps across principal gradient bins), 5D (proportions of the mediation maps across principal gradient bins), S1 (the results of the pain calibration task), S5B (the trial-by-trial target and response position per participant), S6 (the correlation coefficients between continuous pain prediction ratings at each time and overall pain ratings over time), and S13 (the results of principal gradient analysis with our own resting-state fMRI data). (ZIP) [file pbio.3002910.s001.zip › S1_data/S6_Fig_correlation_btw_cont_and_overall_ratings_by_time.csv]

Row	TR_01	TR_02	TR_03	TR_04	TR_05	TR_06	TR_07	TR_08	TR_09	TR_10	TR_11	TR_12	TR_13	TR_14	TR_15	TR_16	TR_17	TR_18	TR_19	TR_20	TR_21	TR_22	TR_23	TR_24	TR_25	TR_26	TR_27	TR_28	TR_29	TR_30	TR_31	TR_32
sub-semic001	0.135710259290223	0.339086809041396	0.461690997397722	0.495446699806987	0.489846886746605	0.477160498233829	0.47113756409652	0.474293194370509	0.481367583480244	0.487775026125286	0.496565907725102	0.50932951471018	0.523719673625165	0.542986186520639	0.570138904518382	0.602224511783643	0.634676120405505	0.667325426558064	0.704466258484292	0.740522008815459	0.771249683888934	0.800982799036422	0.831116297029627	0.859391477204149	0.883412747681581	0.903155273720091	0.920102771543449	0.937701734614159	0.955908238376284	0.96965969394784	0.977301319200308	0.980012708505228
sub-semic002	0.0905818434809594	0.383407141796884	0.721504125015448	0.790651573834261	0.824575666178581	0.843553795183279	0.850234643584943	0.857385580153777	0.869593939690449	0.876467625407935	0.878251891352463	0.878610918384281	0.878620572461106	0.878839908464295	0.880787070202142	0.885770779467666	0.892601454787094	0.89994553173359	0.907028731005863	0.913115016653639	0.918118912937881	0.922880259729185	0.928289416539739	0.933755218085504	0.938808672655465	0.943773021095296	0.948210722178388	0.951225727753687	0.953120601173793	0.954631420678243	0.956028246030885	0.95685985747225
sub-semic003	0.208655739710207	0.508914627348308	0.715412448284861	0.770316201077166	0.775783257767534	0.776319880639649	0.777320737833144	0.777735686651832	0.775918810557565	0.769236537335922	0.759594571869048	0.754631984342906	0.761553461930572	0.795306606550491	0.823736071698826	0.840068735026456	0.853320166964506	0.865942999030268	0.87785722423131	0.888204134986987	0.896344057058616	0.902023467277266	0.906492462308081	0.911000415330063	0.915042840081027	0.918083823534887	0.920178045500755	0.92210203289267	0.92463452647616	0.927079284232478	0.928409626350266	0.928813800056301
sub-semic004	0.231343138055306	0.262652373576695	0.312776994532277	0.34360090518121	0.373652156033327	0.395723004566502	0.413522831381685	0.42143466123431	0.424735576066418	0.426352665607986	0.422529989000966	0.417538916444142	0.413296562366224	0.415511991610498	0.422152444228427	0.429148100829866	0.438053957197397	0.452477076314641	0.473149024869907	0.502500371248023	0.542917650026707	0.589618129414578	0.636796387250073	0.681782655561536	0.722697988364005	0.75855723452128	0.78926760523205	0.815954343165378	0.840934665471362	0.864914062235185	0.885674650905518	0.896083866616423
sub-semic005	-0.148293284988158	-0.140017040866383	-0.130869702186242	-0.127671224791735	-0.119749862509834	-0.0994681317461021	-0.0801671936474956	-0.0698606381749824	-0.0614442925818269	-0.0483911687369233	-0.0363536193905507	-0.0273398895827639	-0.0197422984065213	-0.0143695311285297	-0.011550523105413	-0.00231396183523077	0.036606423264596	0.0983945768477638	0.154865005160222	0.195725393466046	0.221416874747421	0.243717273878048	0.269551908655478	0.29346270547691	0.314607506185142	0.332599948776407	0.348018521519469	0.361582345571191	0.372044757037039	0.378150909438094	0.381555560118509	0.383372081525733
sub-semic006	0.0535793364114726	0.00871742891188068	0.110537724932132	0.181991966129046	0.203166756370054	0.217131491552416	0.229079657722695	0.22828617174841	0.205815272535217	0.179057817383394	0.180221777741416	0.219144814842318	0.288968183000571	0.369305600693155	0.436103806180138	0.490179080502091	0.541931944179744	0.591731882864988	0.640262073628947	0.6842070837211	0.721059806871444	0.752603716249419	0.780652477207399	0.805690522384856	0.8277546888323	0.847190057647755	0.864089409612901	0.878298622289774	0.889717597756831	0.89812372317827	0.904683043728291	0.908556904359916
sub-semic007	0.119119554804316	0.228836410702516	0.409973138756285	0.50072483913791	0.538818551441049	0.548224909283087	0.559330526577876	0.577060735923846	0.589308841556719	0.611459906537758	0.630931569806875	0.637110745618292	0.653539814336378	0.69507645114657	0.747983451506758	0.783961522038384	0.808165901979544	0.824723459759896	0.832829527631594	0.834887100713794	0.832702862551349	0.828023961973983	0.8217867934402	0.814397022823723	0.807554143386837	0.800852444224306	0.795120501542255	0.792250471889672	0.791030072554154	0.789696720555659	0.787829579088656	0.78658782833656
sub-semic008	0.217491232301298	0.233455597134564	0.269109867779798	0.303325676039052	0.321009182067261	0.333190795558438	0.339767187699473	0.338573398764634	0.337558892267785	0.340348446639765	0.341352064865447	0.337815373750305	0.336838353653165	0.341076221803507	0.348083162304964	0.354539776612655	0.358885709143206	0.364143199676625	0.372066309587532	0.382181103214567	0.39447068164924	0.408975560844623	0.425272509157404	0.442949101590851	0.461521381474158	0.47960470391142	0.495854990226877	0.51062598508605	0.52486982724706	0.538117403125676	0.548429493304193	0.553252774124422
sub-semic009	0.218472079699696	0.364970959039262	0.490046761202607	0.52738901044961	0.548096162963182	0.543392582581753	0.533372176030827	0.520952994497912	0.515801142475842	0.5212831881875	0.535705251953748	0.559748417517025	0.588472427273368	0.61397916855213	0.64362865896317	0.680559145832183	0.714896342590536	0.746092027481308	0.775907530229967	0.801337192717739	0.818651662909957	0.82791591193583	0.832736178784477	0.838797771011686	0.846546794907914	0.853841132163523	0.859381946590646	0.868051846325632	0.881915130585924	0.895430115340054	0.905250188096988	0.909482150843797
sub-semic010	0.03961922788507	0.158910016140284	0.300494313596159	0.401639090052375	0.517423694427497	0.578271305022756	0.601538092482897	0.618121524080491	0.626608848362984	0.629959894672441	0.63382111131978	0.644868322154131	0.654415351898364	0.656719837876422	0.660762751691716	0.663467412405788	0.664443447074666	0.668377098941514	0.679652441077561	0.697519505892439	0.719426988107257	0.744095371256081	0.770111293983589	0.796421386827434	0.820790975385791	0.842491199392515	0.861350922423615	0.876793700890403	0.889375937230409	0.899376410719827	0.906856289975876	0.910385816554323
sub-semic011	-0.110835447604964	0.235782736338404	0.590646885916265	0.668461748537042	0.691385951182409	0.701810744998976	0.706786940766238	0.705781819092189	0.701486568034347	0.696637980453969	0.692941024987141	0.69205823297486	0.694483962285924	0.699173173146986	0.704391909750708	0.710403363462704	0.718289100287255	0.729304925666855	0.744148826802772	0.762717991736576	0.784928281093477	0.809365428228079	0.833809092404496	0.856970081042416	0.877928168736694	0.896063952732968	0.911506589242802	0.924821376382976	0.93628300229955	0.946303383557812	0.954344668131253	0.958136009756253
sub-semic012	0.192656443109475	0.220411868140925	0.211845464573574	0.172676214830531	0.146159426872121	0.132545215265412	0.128544359593908	0.129423519246723	0.126380630063635	0.11897923029684	0.11274985764327	0.103406596252369	0.0921194327699678	0.0998151367965172	0.127628109672031	0.162389621868848	0.195673094546806	0.230651967877716	0.270385670103018	0.317576768272875	0.370340984946644	0.423325656140978	0.47382336985733	0.521890163949545	0.564914680983616	0.599568873460738	0.626012686789678	0.651097372617846	0.6801906163659	0.712856403424769	0.743916332645258	0.759859826117855
sub-semic013	0.210897447700523	0.347344822507559	0.42821638624287	0.430078794091778	0.413622465453614	0.435394161852977	0.463568384400508	0.469391573954056	0.470041352329892	0.473165516396577	0.476577573645392	0.479096577999028	0.483076433397649	0.49189843920539	0.505948076902294	0.522446251499971	0.538712840251917	0.553773723020147	0.568293039198791	0.583268231657538	0.60057561473803	0.620138470774312	0.641084339983163	0.662867568821959	0.684509545830539	0.706472174667088	0.72926800792927	0.751681962246847	0.772320736641584	0.790943672826275	0.806646398285684	0.814562328733617
sub-semic014	0.0572691383550561	0.212083515864071	0.364162162212371	0.452992011770987	0.478856192298736	0.500968533719908	0.522076645218985	0.538362853705196	0.554531779012399	0.563819061265629	0.565475072878813	0.562312885119797	0.560955151436999	0.567153720126084	0.589896321791909	0.6319234658301	0.656932183731018	0.677521218335818	0.700856428044904	0.727942791580122	0.755399700185958	0.78056435466588	0.803288709701011	0.82358181275405	0.841213999010827	0.856786282220528	0.871100547004428	0.884342552383137	0.896258837808166	0.906399004689339	0.914450082157439	0.918312312397758
sub-semic015	0.0101256795561417	0.4747453927824	0.694117905826393	0.698121142095393	0.712376307471435	0.731831558848189	0.745351027852062	0.750300175438697	0.751219964628336	0.750894036523645	0.749028550426924	0.74554095758271	0.741200566506691	0.736561053068058	0.732533248858161	0.733947604203567	0.743681233648286	0.758470612630369	0.776285277709301	0.7957857372457	0.816684729488372	0.839988024788277	0.864645165654675	0.887327042231172	0.905940602953166	0.920771103203814	0.93287418734687	0.943782319126846	0.953891460062946	0.962280689641982	0.968195942208158	0.970714542287262
sub-semic016	0.0897417581579304	0.401807909048801	0.603275039437192	0.647781089988797	0.682849793194286	0.707624461687519	0.715214296428319	0.71693521720669	0.717367762482663	0.717937839051546	0.71901380304036	0.720286676977206	0.722039796796064	0.724808562511444	0.729972851239525	0.738388226987562	0.749065095708572	0.760554747618899	0.773061520331278	0.786274776767413	0.799060668145311	0.81106421136821	0.82167808281216	0.830724635332377	0.838406207126622	0.845437079365162	0.853009810706033	0.860585934365742	0.866590588527878	0.870495610207941	0.873210610201067	0.874589250852971
sub-semic017	0.454194032298624	0.487908216222949	0.600978521101802	0.686420918308239	0.714812906398592	0.721659761700879	0.727213288961865	0.728656495377593	0.729195123839425	0.728919984628421	0.727295367054044	0.725700545986692	0.724797757130687	0.724649498473395	0.725641153777028	0.730161596279462	0.739050372867165	0.75048738194286	0.764074783745306	0.778097757258661	0.791324177839704	0.802039826721604	0.810448929463105	0.817237732317356	0.822606656022038	0.826534895923405	0.829145867846228	0.831229405730985	0.833248190384307	0.835487836275374	0.838259792237923	0.840010846964035
sub-semic018	0.127807791242491	0.209705735949916	0.30354262230977	0.338041080214207	0.366391258190435	0.389621006934394	0.393321655783008	0.393815530740177	0.397636924342202	0.400326371369542	0.400242012209015	0.402928676570321	0.40966286298361	0.419444892634904	0.437238972050221	0.469510430768409	0.516665581967724	0.572136383351339	0.630910849438473	0.688687386700782	0.742106592739454	0.789687001048595	0.829239079614927	0.860763862316878	0.886224016777304	0.906043530627823	0.920966577918498	0.93251910390723	0.941141486176081	0.94751947552826	0.952430485701589	0.954690314171766
sub-semic019	0.199895458183734	0.312140370642903	0.477044463249536	0.564409642946002	0.607274170098881	0.647625469297716	0.668598637156201	0.669273774451362	0.681252213322003	0.691086901030439	0.6938021804109	0.697470575139248	0.704035371934797	0.713882969146184	0.727058356946421	0.74257240944188	0.7599763017879	0.778286876148104	0.796307670156443	0.813731061784134	0.830100925410343	0.845175300064317	0.859537789929325	0.872612286731899	0.883742608796612	0.89403247091577	0.904353650443748	0.913943756710922	0.922219752449213	0.929172010356912	0.934198457505717	0.936345315002625
sub-semic020	0.445598359970271	0.65100180220677	0.802638726219648	0.82996557658143	0.824478811049724	0.820841487113185	0.817934851808617	0.816989676622629	0.817108755827545	0.817222991467416	0.81677585555813	0.815372081056961	0.812593642974801	0.809505668198923	0.808290082272567	0.810371374772621	0.815405142403011	0.823280744429618	0.832917112610727	0.842575147073013	0.851660042596612	0.860938115834563	0.869862370296293	0.877217874911279	0.883150147219507	0.888292051887656	0.892677496105245	0.896428728579297	0.899408371526085	0.90193513704033	0.904316429940628	0.905581662865973
sub-semic021	-0.0471281084300717	0.21114969842314	0.388192319567363	0.427875650544521	0.43841336615924	0.440783636120701	0.437515374401548	0.436243625340481	0.441837151422141	0.44970439617101	0.455970189817795	0.465833771771399	0.501124541342798	0.537635150831887	0.561744644959381	0.595182872565215	0.623022700437703	0.643462253808684	0.661893264235661	0.680598154438374	0.698389732653653	0.712186689563532	0.724157695715318	0.736788130277094	0.748483678136501	0.758176972222238	0.766241435926524	0.774030270918446	0.782693554745211	0.791158532835009	0.798115677427993	0.801771991243055
sub-semic022	0.296606918443108	0.62759865589194	0.744351401232849	0.746595235024631	0.743376341696991	0.739672031222832	0.736615078309492	0.73467604429992	0.733405512368437	0.732413837301822	0.731915677665206	0.732042469679214	0.733061785629664	0.734659950355291	0.736572797361341	0.740343243711593	0.74893787887526	0.76397474647559	0.785056009010134	0.808866442371514	0.831749538530935	0.852692872155325	0.871506535756741	0.887715560103349	0.901278162450654	0.912441144253426	0.921699013579332	0.930116691435052	0.938090346493561	0.945513244749254	0.951766104950612	0.954865730495692
sub-semic023	0.165544808318848	0.376957543545021	0.451961951811547	0.462809555982277	0.464808169018137	0.463031507809578	0.462253070755103	0.462557156903998	0.463149027719512	0.463839519256686	0.464632931154271	0.464984992781906	0.464481744425288	0.463072676547215	0.461491378095361	0.461123630731063	0.463860058337002	0.474907147530302	0.497847559744149	0.528899031996939	0.564932449129661	0.601489640771227	0.635419940711669	0.666334682728419	0.694358643249561	0.720159365039034	0.744237938035966	0.766908691278106	0.787662491555076	0.80580267796537	0.820568541070663	0.827906160669568
sub-semic024	0.0582521122538538	0.0892873941943869	0.166882589982858	0.230872355263792	0.281874624133182	0.295187956286678	0.295293866461238	0.292204772463491	0.286240197014338	0.288142086472955	0.299984995115639	0.319275212759425	0.343054105808724	0.370135646281237	0.397127576884164	0.425503835802223	0.456844142215711	0.488455524687192	0.518963030967635	0.54831420319636	0.577088965577358	0.608084179269701	0.638653813937488	0.665854803169653	0.689055040814312	0.709456653950693	0.728493999927868	0.746698484265338	0.764244083998874	0.780950335395755	0.795161387220635	0.802190235474398
sub-semic025	0.569738709864171	0.613774239144549	0.632493163431522	0.62036871843386	0.611299992183553	0.608132808530253	0.608093727285116	0.609142947591136	0.60998130262259	0.610250442925784	0.610150583669035	0.609961320660763	0.60945953723374	0.608706062991226	0.607178479955481	0.604318191938571	0.601597445138275	0.600824369253931	0.60258718546027	0.607658179575011	0.616642696165293	0.630088318221876	0.646838624023407	0.665429550577438	0.684060430687235	0.701946526271227	0.720229998978006	0.739880227280248	0.759234185548597	0.77747211562113	0.793461672591961	0.801528163693624
sub-semic026	0.0438790547317301	0.482868233050466	0.692230537603767	0.736095415394815	0.76331830737812	0.767460060520108	0.764631792068575	0.765636095280232	0.765642884791149	0.765414253120659	0.764770828595819	0.763364868605309	0.761750875854173	0.760263281551405	0.759818746104395	0.762266066928317	0.769787406780608	0.7819259098256	0.795743885929574	0.809537153907474	0.822672981637076	0.834066011999328	0.84292326302353	0.85017339878491	0.856863568905649	0.862895229593529	0.867728060973196	0.871312853565771	0.873709592031019	0.875388334295997	0.877261386197168	0.878395294406221
sub-semic027	-0.172518326619615	-0.0498297611960772	0.261208306818804	0.476573288786334	0.58466449557877	0.63311776004514	0.67040140780782	0.715522592542737	0.751126517784718	0.75588560077871	0.770585719432969	0.789162062445705	0.808270639454615	0.829261321443734	0.850441311599481	0.868703755903261	0.881389247584511	0.889360133211352	0.896525024138196	0.904838391985569	0.914055933758719	0.924513930665338	0.935492146813173	0.945897584352477	0.954765504817165	0.961801141926466	0.967091292273484	0.970377605430079	0.972268063932379	0.973946360707923	0.975733702307158	0.976735119301316
sub-semic028	-0.0363295405342728	-0.00303582626137211	0.0744381970842573	0.149983002548098	0.214645342533415	0.274523323938795	0.284716483077834	0.280333396658145	0.275061295806489	0.271653348663405	0.274343865592214	0.281203962631306	0.29411686347072	0.31463148077915	0.344316790158827	0.388288684729054	0.447040117923148	0.507414240214161	0.560741222746406	0.607886991767524	0.651015229807008	0.688964281247967	0.720629414905894	0.746597364410707	0.766135501843533	0.778804262369537	0.787892458614321	0.795619365290122	0.802210717778914	0.808070274308369	0.81332443333122	0.815630667493197
sub-semic029	0.30268595516577	0.371186806220645	0.420686065014608	0.436125135863743	0.425134381101016	0.416461406537865	0.410914360013572	0.408985181606704	0.410577970949297	0.413631586501758	0.417398280757475	0.423121020750449	0.432331667937746	0.445361561143295	0.460678610041548	0.478675042956067	0.50089154581709	0.525377404667071	0.55080337720171	0.579038425870075	0.611186626276498	0.642803510361907	0.671870671281488	0.698289214476284	0.720105340986824	0.735962456823628	0.748750467348272	0.761018291551182	0.774421427403606	0.788343399212172	0.799430045827679	0.80428524965761
sub-semic030	0.319624424377651	0.311041455509685	0.299716814799595	0.301171652711554	0.302766706557009	0.302743100438167	0.302947220024893	0.303137592678709	0.30371662203307	0.304967688967641	0.306872372654748	0.309724099847109	0.314550080048073	0.323641680338202	0.336695551394523	0.351631644490152	0.36736761115066	0.384964606312658	0.407652981635998	0.436627098313334	0.470960834252976	0.509836584992388	0.551356730395973	0.593853525061705	0.635694190661978	0.674683743505976	0.709466241916678	0.74146612039537	0.772058698086089	0.800974878969866	0.826126693095743	0.838878198017056
sub-semic031	0.188853040944405	0.209840263678159	0.13764638480677	0.119641703873607	0.187783877172427	0.252377992503348	0.267745550950415	0.266971981156677	0.273369179797387	0.286530313420101	0.299919970476186	0.313220641509127	0.329104370048953	0.348230788370857	0.365487649786225	0.379723321383818	0.395981930798552	0.413778724901624	0.429124821132152	0.447552556250297	0.480843501928062	0.52551041248378	0.570312234015292	0.612924040813229	0.652952654104257	0.689248999126877	0.72292281908323	0.752685614143945	0.776212802684246	0.792221473787327	0.802055024425217	0.805698311130683
sub-semic032	-0.174440513598779	-0.111664387197345	0.0879643597017264	0.194373180792391	0.20620613587731	0.163008580311837	0.0991553702426151	0.074920975756506	0.0618246501265324	0.0673789446256257	0.106641214726906	0.153647160189321	0.199588507094331	0.255663864031869	0.321867855512872	0.393046147917257	0.452861363990885	0.500433377737772	0.545765473604381	0.588740517241656	0.625450340828031	0.6581608523241	0.688286753650972	0.713466646829334	0.7336407393439	0.750748342298352	0.768206178646699	0.789920016303147	0.814992418252361	0.838453627364965	0.856958872758676	0.865688782950648
sub-semic033	0.0519053129757246	0.103700126010918	0.213255283173108	0.27919675342261	0.293564268497251	0.218519852977949	0.194894971741958	0.213740579356995	0.211868458687796	0.200622605098828	0.193733528808639	0.210542358661595	0.259303211241419	0.327164781689302	0.404199073570549	0.491650580561139	0.581805570578054	0.651386791724344	0.702887062923488	0.744229894569916	0.777427315478399	0.804411253783506	0.824170858505566	0.837370479135522	0.846979455092076	0.854915559558766	0.861764987560782	0.867838120746192	0.873862972854917	0.879959523062292	0.885369335683015	0.887951292745709
sub-semic034	0.273624206553531	0.624180408157215	0.795282836025673	0.842358184146891	0.853531151539889	0.857461072536715	0.855383971363447	0.851231043266581	0.847201657593987	0.844104755783158	0.842810008711035	0.8426685548003	0.842958672357547	0.84419523560316	0.847348854054539	0.852234985442045	0.857579819575983	0.862551650905254	0.867397906348936	0.872645017251424	0.878310210406724	0.884074908710606	0.889697906937493	0.895268386739248	0.900998039460581	0.906867644226065	0.912879858538051	0.918726991075091	0.923716630345197	0.927766286582402	0.931318241848577	0.933235963939157
sub-semic035	-0.160838803663147	0.0615385726427493	0.576891789205836	0.688997956513041	0.678473898053012	0.689826191811288	0.714741711803811	0.727465281753508	0.739832705367292	0.755090796453626	0.777426881775718	0.789979300626572	0.785736658713574	0.787959188108389	0.802485932360439	0.827317002050143	0.852042744964298	0.87150326470265	0.884971134819892	0.895944736800731	0.907839632520084	0.92372759019795	0.936334407839154	0.943421708242707	0.945192040484561	0.944688739689317	0.944786593929285	0.948628439315121	0.955624536290688	0.959555997061678	0.959439522643156	0.958512191199298
sub-semic036	-0.0241327718572287	0.25141386425844	0.433080614953706	0.469980857964427	0.466483102497407	0.464038805113151	0.463825572928364	0.463135108269367	0.463245851744	0.463869011727501	0.464116905849709	0.464206667972463	0.463885721214512	0.463612876146894	0.463066729408368	0.461378577230315	0.460440070421317	0.463167503813442	0.471166525871583	0.482443102832745	0.495548671114305	0.512563552454277	0.535268621181856	0.564120371932596	0.597417281361602	0.632481048733765	0.666904514542246	0.699878733249362	0.730702278790155	0.759100664960228	0.783150148368798	0.795202276996631
sub-semic037	0.281965547702011	0.404988170415834	0.476645245480996	0.508532617397547	0.519305239372678	0.525744714591073	0.53026531892357	0.529403679751894	0.527435608453559	0.528084721678018	0.532306885625322	0.541146854671183	0.553044045902584	0.565456161121477	0.578565406139797	0.594864104565275	0.61463379566965	0.636282894802349	0.660417826146999	0.685167546989901	0.708031899775467	0.730666563788063	0.753950333848251	0.776712824637417	0.7981484117046	0.818404803756263	0.837696331374933	0.85585823276704	0.872270267568276	0.886064313344972	0.896690911690889	0.901694810721298
sub-semic038	0.0504094379362294	0.177159006950845	0.369548750736993	0.419405007116817	0.428486602801152	0.440654361575692	0.464394100653371	0.475540080143415	0.478496426387327	0.486570973083596	0.500548792346879	0.513763193011403	0.523024049810482	0.528543855502841	0.531791811665129	0.53537122207738	0.541054971862703	0.550329948840461	0.566269620433256	0.5891830187673	0.617706490692369	0.648405906743694	0.678015576208599	0.70774968811033	0.738771878154636	0.769153821955533	0.797388614623056	0.823398086052032	0.846331950776429	0.865580957896924	0.881081463443308	0.888661771786617
sub-semic039	-0.421869467735706	-0.301287305948631	0.0198785023461336	0.316789353071535	0.401608925655662	0.430710818458919	0.449985108353294	0.463514063978044	0.473089934377782	0.480101292901162	0.484480681402635	0.48820205307206	0.494250942342388	0.507620894844208	0.53210667026152	0.565387048635669	0.601663087960896	0.636961485683828	0.670557537822326	0.703517156548642	0.737695193962037	0.771546947057264	0.802000961792095	0.82866573265146	0.852823196511662	0.874674506625575	0.893948546768612	0.910534514302006	0.924894282683334	0.936688373039456	0.94497712300009	0.948564161196282
sub-semic040	0.315231756814532	0.360933662292629	0.405418908954061	0.441151772266584	0.486368987612105	0.512650028199696	0.522761181117034	0.526455289637644	0.527694534864683	0.52698675994495	0.524530481157246	0.524074159766233	0.529008830447801	0.536512009606762	0.542800429996822	0.553694955141792	0.57273125664435	0.595386221623092	0.620161985193763	0.647897222209021	0.678325175366017	0.708719035732014	0.736392237547902	0.761353869887973	0.784611080489972	0.80607607652057	0.826720991298322	0.847357622968832	0.867245479219572	0.885129469376789	0.899460001917025	0.906234160206313
sub-semic041	0.00265562549275957	0.132984568444529	0.489155814226806	0.626972482356544	0.639303031072136	0.641290356761334	0.650516549966254	0.66650582072176	0.683266324062836	0.69482033788289	0.702839248915718	0.710789925636703	0.718726162252059	0.726467506318901	0.732912605940395	0.741160429451279	0.753283360484457	0.769210606711433	0.787424620234537	0.805477931033078	0.823637443832407	0.839229828042686	0.849624772352328	0.858962022170979	0.868706075472216	0.879114557586504	0.890311671076686	0.900955683375205	0.911330031923593	0.921151399575799	0.927750353859492	0.929936240287209
sub-semic042	0.113210413813916	0.221810121846132	0.399611506984925	0.50587331594692	0.557486041412071	0.578865424323526	0.592762261186556	0.597281878825976	0.602769122147304	0.608329063087372	0.613004407720439	0.61820549827476	0.624265867181451	0.632614384366754	0.643298025416033	0.656053583340106	0.672161167888899	0.692482120517712	0.715641918232615	0.737220467892099	0.756147740156028	0.772558408673266	0.786753425195713	0.79917953446946	0.810384066405503	0.821236543330166	0.831521179322247	0.84060446749123	0.848895088011261	0.85634034998501	0.862247276633434	0.865053806204456
sub-semic043	0.244545845688332	0.471468282144026	0.74646203764965	0.825374988710985	0.839528703282538	0.846921296397837	0.853663915513243	0.859072188361777	0.863129444934909	0.866446079321567	0.869500319023397	0.873359330371791	0.879059339151498	0.885699948966796	0.892834553505618	0.901378990998205	0.911389458425934	0.921792659238762	0.931253830598198	0.939386932922733	0.946729286633015	0.953630396745766	0.960133931895451	0.966067921041685	0.971169074161198	0.97556306456721	0.979207611143216	0.981968237269534	0.983864174281397	0.985162912853354	0.986053536238313	0.986434785746859
sub-semic044	0.289618955767902	0.519140187151322	0.611437182518349	0.62943881724643	0.644283119226029	0.652959034498113	0.657104737487896	0.660211564907353	0.662507484144769	0.664254064092307	0.666068585451363	0.668177456081859	0.670262055870489	0.672814347023109	0.678746167109278	0.691236269020501	0.709884574614045	0.731749904264393	0.754449059235916	0.777294750059033	0.79953518511607	0.820485695843983	0.840016147786408	0.857719223148877	0.87364976439696	0.887900886774426	0.900769845620049	0.912669526485508	0.923641101536265	0.933478065839943	0.941791354633184	0.945978050539795
sub-semic045	0.203823497885262	0.331924659831054	0.525728469707487	0.613946425463482	0.647462849502948	0.6636616286567	0.675853755317677	0.685960379616443	0.692807408832927	0.696739515331663	0.700124704763022	0.703032681001903	0.704312430285009	0.705373581527637	0.70781333191441	0.712071129084419	0.719361911895043	0.731717351598704	0.7485438451662	0.76846584890262	0.789471413379382	0.811006836764469	0.832462875730275	0.852896028446038	0.871096776926758	0.886193622599145	0.898582986846289	0.910682375453621	0.921720649350602	0.929937148366533	0.935490905216018	0.937813211934
sub-semic046	0.131721192488556	0.208643118644114	0.27555026533425	0.311140337023456	0.325437875286162	0.339055388529272	0.346215593014046	0.348233774987488	0.350048918256247	0.350753352801264	0.351981910409096	0.359203811992502	0.372357011990362	0.386859610150373	0.406956046222113	0.435232413121206	0.470714299414348	0.514859230588534	0.56888340648127	0.62770030777165	0.68729626385438	0.743190055866578	0.792291939174382	0.832410220528059	0.864153203374109	0.889029692738568	0.909205280156626	0.925765660600671	0.937798611680779	0.946115127512007	0.951253395991312	0.953190398063547
sub-semic047	0.025653096403526	0.262515356687874	0.539871996146491	0.588401418374724	0.573271334695759	0.579937338651142	0.586911792024387	0.588736842344491	0.59083751105094	0.5937145661182	0.596604981040847	0.600244920123412	0.604963370147385	0.610326792082949	0.617108062924491	0.628064700822999	0.64313959315767	0.659890530778904	0.679612643001274	0.704383279286473	0.733698659624064	0.764893734130297	0.796067720406344	0.82577365020421	0.852287338165779	0.874140270090933	0.892277556802093	0.907942313375896	0.921992327090616	0.934200902982438	0.94336688168907	0.947533167127906
sub-semic048	0.220782500351753	0.490809814190776	0.737659955186514	0.785897370040407	0.795572419324801	0.800058742907874	0.804081654259483	0.809555494604071	0.816475450149747	0.823936162421476	0.830454709303018	0.835494439046913	0.839600802355823	0.842062618389621	0.842815899075644	0.845567673831363	0.851775625817174	0.858924830936803	0.865150871176598	0.870897248185349	0.875970723009638	0.881126959797168	0.887650480105283	0.894424658461651	0.900146702326856	0.905568831568809	0.910310199430206	0.913213928013832	0.914967358823084	0.916558116696371	0.918558455759638	0.920004090122774
sub-semic049	0.276053507680905	0.411711095064892	0.515391738031999	0.523369382693221	0.520044384143062	0.518819101564852	0.520808066985366	0.525966198828135	0.531181620483862	0.535587641140948	0.538579077037014	0.539078705258451	0.537361003075714	0.53160495254289	0.526911413868524	0.540243314947228	0.57222694527702	0.610785666419803	0.650498967681698	0.690236201901753	0.727183282435529	0.758367168663114	0.783647056616462	0.803478631399363	0.817920557786109	0.82803993923954	0.835203874905855	0.842449752375618	0.85222667213725	0.864579116874893	0.876972177199679	0.883524343176022
sub-semic050	0.100996744122979	0.331877010673128	0.495915465400359	0.574116046215941	0.611557609066347	0.621116440864165	0.621316371682777	0.619285723918115	0.619569772434259	0.618968015932422	0.617479282270366	0.616249912066022	0.613983359224585	0.615094229038655	0.65485185128869	0.69383182234916	0.706113912041206	0.716840984802683	0.727809844320097	0.739586520294914	0.752897634791312	0.766961181804776	0.781454419706158	0.794815662456296	0.806723134299374	0.81799489102055	0.828825282623089	0.838661510553216	0.847288244861434	0.854016353347886	0.858627678421296	0.860722730493508
sub-semic051	0.0343399600101134	0.266583281232645	0.510638297369906	0.595487378402171	0.612515356591585	0.613280797880099	0.609152469940147	0.608463614476059	0.607969856453095	0.607667281484455	0.607600413631091	0.607831065689507	0.608122112968312	0.609031402570894	0.612817746273111	0.621388322820036	0.635746942888441	0.656964734116411	0.68304406925812	0.711625949323966	0.743284690747358	0.776358749294715	0.808051621275103	0.836801312650737	0.861689710233775	0.883315094406564	0.901559244070941	0.916420975528328	0.92854926043656	0.93849104466046	0.946274075934193	0.950016793404219
sub-semic052	0.149395067057056	0.147016549642394	0.246897863948964	0.327967555619469	0.343088378872579	0.36507421522485	0.39134709574469	0.412378095803666	0.435200198112656	0.464211276016871	0.49304758111383	0.517640201998677	0.540339295995044	0.562668996079193	0.58513644951475	0.611401367091938	0.641771252637931	0.674869682238218	0.711131860302401	0.750713467278546	0.78890514389409	0.822054277407697	0.850172217728095	0.87348712368641	0.892858665151918	0.909612690617266	0.92394786796193	0.935396792265432	0.944868880643641	0.953058844665208	0.959950516136861	0.963381793247733
sub-semic053	-0.151152115301272	-0.00719955025234869	0.442245133202553	0.741090084426798	0.823415793461649	0.841311949808728	0.846596923514529	0.849211484086378	0.851305443832676	0.852894348600562	0.854221875970867	0.855511592898099	0.856586612702019	0.857474676636648	0.858237839708875	0.859486897998447	0.862010867740594	0.866161407561688	0.871368149569224	0.877530563440637	0.885110689999432	0.893919366725108	0.903185109152914	0.912451611299259	0.922512262028065	0.933345939695883	0.943385814152622	0.95160587996042	0.95806944797731	0.963189420474387	0.966906315612253	0.968543718514955
sub-semic054	-0.0211856514716549	0.269770860835424	0.565633627014233	0.587669141585112	0.576842728403671	0.593632033581052	0.611866353972978	0.619391503465146	0.628144654503806	0.639934426848775	0.654327509041921	0.667880534466444	0.679029643737091	0.690888545092108	0.700332502014565	0.711021440220259	0.727966720457969	0.749891611357811	0.771237063568991	0.790078801361691	0.806687486772809	0.820994121648772	0.832524811147535	0.842637492304404	0.85216860441395	0.861443250722705	0.86983688015455	0.877655554145245	0.884782661783551	0.888110490015985	0.887493172952549	0.886647514302328
sub-semic055	0.0990534686072466	0.380700911622765	0.639189380935087	0.62883343570958	0.6227260493302	0.621523416693286	0.621413966624149	0.622450599495803	0.624550557302299	0.627582745174478	0.632342670043129	0.639633790572257	0.648164122966295	0.656611561886076	0.666237468075394	0.678814327586906	0.696167122714755	0.71901765159467	0.745631370503476	0.773508622947273	0.800624398589639	0.825844328571019	0.849151172278544	0.870151831725883	0.888262553104661	0.903560404527874	0.91663365871765	0.928290142671251	0.93855829452687	0.947281562581577	0.954212198966019	0.957491200520585
sub-semic056	0.25576409117384	0.356710867303322	0.393252488146659	0.364873916291265	0.362152858512556	0.368727546073716	0.366484428240328	0.359218469545785	0.356166770907248	0.357342467282246	0.359557527942085	0.362276088762127	0.367018291836611	0.374672649394834	0.386690770203883	0.403458966495316	0.423726880795329	0.449105633301276	0.480830572331883	0.520336341851365	0.56756728791263	0.616995684009012	0.662814553676387	0.703717028173551	0.739464670510242	0.769639464367681	0.795054146649061	0.816972727445435	0.835587677020646	0.851602005265884	0.86455330191381	0.870837254347109
sub-semic057	0.130589797247209	0.313200901887578	0.500953606020003	0.562108161834785	0.576154023930673	0.605267105623744	0.615657563404263	0.61253393196645	0.596264107525641	0.609342954226801	0.620609292615928	0.626014124828321	0.631793097614593	0.639927799334514	0.649957045031649	0.660004402720824	0.66905739912603	0.679766036983546	0.693815730922342	0.710522235924904	0.729711003231945	0.750652003637509	0.772798940828353	0.794746240305225	0.814127647985732	0.830546786905974	0.844053881985374	0.854237294794319	0.860919296460642	0.864893998759295	0.866960098516051	0.867456077612727
sub-semic058	0.0281059717824803	0.22173687102899	0.442535601699938	0.498954427145682	0.517432028544274	0.52746976027312	0.532123834082365	0.533838321820338	0.534293033634254	0.534298301199649	0.534468963842757	0.535236197085105	0.536638286179059	0.538538615098543	0.54201580392015	0.551908935020403	0.570299235198392	0.592235554475824	0.615380911136049	0.640245815326044	0.667510544144036	0.697579189971088	0.729890434972288	0.763141690695278	0.7957514814224	0.826339369066691	0.854298253059149	0.878645568064625	0.898969064140069	0.915572867936968	0.928552261808179	0.934610709387137
sub-semic059	-0.0850485290185758	-0.0232825534341639	0.161329849128865	0.3551993037721	0.47759514431332	0.522654349359417	0.52973832403935	0.50797132913885	0.487291283738509	0.482371680023114	0.481551109411979	0.480623398116581	0.48127513676435	0.48232882979182	0.478583925016733	0.468654996749708	0.456238304048781	0.44971552909452	0.451966357243113	0.462457641588157	0.484606625787265	0.520786822488735	0.567151551002641	0.614609360320543	0.656785003742961	0.691743841701803	0.721048283007345	0.745257755061812	0.767712210267224	0.790757612913372	0.810186616305401	0.819333391050163
