# Supplementary material for: Spatiotemporal integration of contextual and sensory information within the cortical hierarchy in human pain experience
Source: PLoS Biol. 2024 Nov 13;22(11):e3002910. doi: 10.1371/journal.pbio.3002910 (PMC11602096; doi:10.1371/journal.pbio.3002910)
Supplement: S1 Data — Data for generating Figs 1C (overall pain ratings by condition per participant), 1E (GLM results by time point), 4D (proportions of the mediation maps across principal gradient bins), 5D (proportions of the mediation maps across principal gradient bins), S1 (the results of the pain calibration task), S5B (the trial-by-trial target and response position per participant), S6 (the correlation coefficients between continuous pain prediction ratings at each time and overall pain ratings over time), and S13 (the results of principal gradient analysis with our own resting-state fMRI data). (ZIP) [file pbio.3002910.s001.zip › S1_data/Fig_4D_percentage_100bin.csv]

Row	cue_percent1	cue_percent2	cue_percent3	cue_percent4	cue_percent5	cue_percent6	cue_percent7	cue_percent8	cue_percent9	cue_percent10	cue_percent11	cue_percent12	cue_percent13	cue_percent14	cue_percent15	cue_percent16	cue_percent17	cue_percent18	cue_percent19	cue_percent20	cue_percent21	cue_percent22	cue_percent23	cue_percent24	cue_percent25	cue_percent26	cue_percent27	cue_percent28	cue_percent29	cue_percent30	cue_percent31	cue_percent32	cue_percent33	cue_percent34	cue_percent35	cue_percent36	cue_percent37	cue_percent38	cue_percent39	cue_percent40	cue_percent41	cue_percent42	cue_percent43	cue_percent44	cue_percent45	cue_percent46	cue_percent47	cue_percent48	cue_percent49
cue1	0.0192806822395254	0.0150784822642442	0.0123594116920035	0.0119886293412434	0.0159436410826845	0.0132245705104437	0.00778642936596218	0.00865158818440242	0.00988752935360277	0.00865158818440242	0.00939315288592263	0.0103819058212829	0.00914596465208256	0.00951674700284266	0.00852799406748239	0.0117414411074033	0.0128537881596836	0.010629094055123	0.0117414411074033	0.00704486466444197	0.00828080583364232	0.00778642936596218	0.0102583117043629	0.0101347175874428	0.0103819058212829	0.00914596465208256	0.00939315288592263	0.0118650352243233	0.0137189469781238	0.00865158818440242	0.0137189469781238	0.0152020763811643	0.0152020763811643	0.00939315288592263	0.010629094055123	0.0117414411074033	0.0100111234705228	0.0109998764058831	0.0103819058212829	0.0096403411197627	0.00778642936596218	0.0117414411074033	0.00865158818440242	0.00556173526140156	0.00951674700284266	0.0105054999382029	0.00543814114448152	0.00840439995056235	0.0064268940798418
cue2	0.0190916637021226	0.0107909403533737	0.00948654096999881	0.0130439938337484	0.00818214158662398	0.0135183208822483	0.00438752519862445	0.00675916044112415	0.00794497806237401	0.0072334874896241	0.00699632396537413	0.0072334874896241	0.00569192458199929	0.00628483339262421	0.00533617929562433	0.00901221392149887	0.00996086801849875	0.0096051227321238	0.00901221392149887	0.00474327048499941	0.00758923277599905	0.00735206925174908	0.00889363215937389	0.00592908810624926	0.00438752519862445	0.00545476105774932	0.00948654096999881	0.00533617929562433	0.0072334874896241	0.00628483339262421	0.00711490572749911	0.00604766986837424	0.00735206925174908	0.00581050634412427	0.00545476105774932	0.00616625163049923	0.00628483339262421	0.0064034151547492	0.00462468872287442	0.00758923277599905	0.00438752519862445	0.00545476105774932	0.00628483339262421	0.00592908810624926	0.00616625163049923	0.00545476105774932	0.00343887110162457	0.00913079568362386	0.0064034151547492
cue3	0.00167066931189308	0.000417667327973269	0.0024015871358463	0.00428109011172601	0.00355017228777279	0.00323692179179284	0.00448992377571264	0.00511642476767255	0.00730917823953221	0.00355017228777279	0.00699592774355226	0.00950193171139188	0.00584734259162577	0.00626500991959904	0.00647384358358567	0.00595175942361909	0.00428109011172601	0.00678709407956563	0.00877101388743865	0.00647384358358567	0.0054296752636525	0.00824892972747207	0.0072047614075389	0.00428109011172601	0.00522084159966587	0.00281925446381957	0.00710034457554558	0.00407225644773938	0.00448992377571264	0.00417667327973269	0.00595175942361909	0.00856218022345202	0.00595175942361909	0.0060561762556124	0.00261042079983293	0.00375900595175942	0.00407225644773938	0.00689151091155894	0.00281925446381957	0.00459434060770596	0.00355017228777279	0.00375900595175942	0.0024015871358463	0.00407225644773938	0.00355017228777279	0.00375900595175942	0.00208833663986635	0.00501200793567923	0.00428109011172601
cue4	0	0	0	0.000545454545454545	0.00272727272727273	0.00327272727272727	0.000909090909090909	0.000909090909090909	0.00181818181818182	0	0.00236363636363636	0.000727272727272727	0.000363636363636364	0.000909090909090909	0.000545454545454545	0.00163636363636364	0.00145454545454545	0.00109090909090909	0.00345454545454545	0.00218181818181818	0.00272727272727273	0.00236363636363636	0.00345454545454545	0.00272727272727273	0.00181818181818182	0.00363636363636364	0.00509090909090909	0.00436363636363636	0.00618181818181818	0.006	0.00836363636363636	0.00963636363636364	0.008	0.00854545454545455	0.00381818181818182	0.00636363636363636	0.00472727272727273	0.00636363636363636	0.00327272727272727	0.00545454545454545	0.00163636363636364	0.00109090909090909	0.00490909090909091	0.000363636363636364	0.004	0.00309090909090909	0.00290909090909091	0.00309090909090909	0.00145454545454545
[truncated: 51 more columns]
