# Supplementary material for: Spatiotemporal integration of contextual and sensory information within the cortical hierarchy in human pain experience
Source: PLoS Biol. 2024 Nov 13;22(11):e3002910. doi: 10.1371/journal.pbio.3002910 (PMC11602096; doi:10.1371/journal.pbio.3002910)
Supplement: S1 Data — Data for generating Figs 1C (overall pain ratings by condition per participant), 1E (GLM results by time point), 4D (proportions of the mediation maps across principal gradient bins), 5D (proportions of the mediation maps across principal gradient bins), S1 (the results of the pain calibration task), S5B (the trial-by-trial target and response position per participant), S6 (the correlation coefficients between continuous pain prediction ratings at each time and overall pain ratings over time), and S13 (the results of principal gradient analysis with our own resting-state fMRI data). (ZIP) [file pbio.3002910.s001.zip › S1_data/S1A_Fig_pain_calibration_results_final_temp.csv]

Row	LV1	LV2	LV3	LV4	LV5
sub-semic001	46.6	47.2	48	48.6	49
sub-semic002	42.2	43	44	44.8	45.8
sub-semic003	46.2	47	47.8	48.6	48.8
sub-semic004	45.6	46.2	46.8	47.4	48
sub-semic005	45.8	46.8	47.8	48.8	49.2
sub-semic006	44.8	45.8	46.6	47.4	48.2
sub-semic007	44.2	44.6	45.2	45.6	46
sub-semic008	46.4	47.2	48	48.6	48.8
sub-semic009	46.4	47.2	48.2	48.8	49.2
sub-semic010	43.8	44.4	45.2	45.8	46.6
sub-semic011	42.8	44.2	45.8	47.2	48.6
sub-semic012	44.6	45	45.4	46	46.4
sub-semic013	42.6	43.2	44	44.6	45.2
sub-semic014	44.2	44.6	45.2	45.8	46.2
sub-semic015	46.2	46.8	47.4	48	48.4
sub-semic016	42.6	43.6	44.6	45.6	46.6
sub-semic017	46.2	47	47.6	48.2	49
sub-semic018	44.2	45.4	46.8	48.2	48.8
sub-semic019	40	41	42	43	44
sub-semic020	44.6	45.2	45.6	46.2	46.6
sub-semic021	43.8	44.8	45.6	46.6	47.6
sub-semic022	44	44.6	45.2	45.6	46.2
sub-semic023	45.2	45.8	46.4	47	47.6
sub-semic024	46.4	47	47.6	48.2	48.8
sub-semic025	45.4	45.8	46.4	46.8	47.2
sub-semic026	45.4	46.6	47.6	48.8	49.2
sub-semic027	45.8	46.6	47.2	48	48.8
sub-semic028	45.4	46.2	47.2	48	48.8
sub-semic029	44.2	44.8	45.4	46	46.4
sub-semic030	45.4	46	46.6	47.4	48
sub-semic031	46	46.6	47	47.6	48
sub-semic032	44.4	45.4	46.4	47.2	48.2
sub-semic033	42.2	43.2	44.2	45.2	46.2
sub-semic034	43.6	44.2	44.8	45.4	46
sub-semic035	45.2	45.8	46.4	47.2	47.8
sub-semic036	41.8	42.6	43.4	44.2	45
sub-semic037	44.8	45.6	46.2	46.8	47.6
sub-semic038	44.2	44.8	45.4	46.2	46.8
sub-semic039	45.8	46.6	47.4	48.4	49.2
sub-semic040	43.8	44.4	45.2	46	46.8
sub-semic041	45.4	46.2	46.8	47.6	48.2
sub-semic042	43	43.8	44.8	45.8	46.8
sub-semic043	44.2	44.6	45.2	45.6	46
sub-semic044	43.4	44.2	45	45.8	46.6
sub-semic045	45.2	45.6	46	46.4	47
sub-semic046	44	45.2	46.4	47.6	48.6
sub-semic047	46.2	47	47.6	48.4	49.2
sub-semic048	43.2	43.8	44.4	45	45.6
sub-semic049	45	45.8	46.6	47.6	48.4
sub-semic050	45.8	46.6	47.4	48.2	49
sub-semic051	44.4	45.6	46.6	47.6	48.8
sub-semic052	44	44.8	45.4	46.2	46.8
sub-semic053	44.2	44.8	45.2	45.8	46.4
sub-semic054	44.4	45.2	46	46.8	47.6
sub-semic055	44.6	45.4	46.4	47.2	48
sub-semic056	43.2	44.2	45.2	46.4	47.4
sub-semic057	44.2	44.8	45.4	45.8	46.4
sub-semic058	42.8	43.8	44.8	45.8	47
sub-semic059	45.2	45.8	46.4	47	47.6
