# Supplementary material for: Spatiotemporal integration of contextual and sensory information within the cortical hierarchy in human pain experience
Source: PLoS Biol. 2024 Nov 13;22(11):e3002910. doi: 10.1371/journal.pbio.3002910 (PMC11602096; doi:10.1371/journal.pbio.3002910)
Supplement: S1 Data — Data for generating Figs 1C (overall pain ratings by condition per participant), 1E (GLM results by time point), 4D (proportions of the mediation maps across principal gradient bins), 5D (proportions of the mediation maps across principal gradient bins), S1 (the results of the pain calibration task), S5B (the trial-by-trial target and response position per participant), S6 (the correlation coefficients between continuous pain prediction ratings at each time and overall pain ratings over time), and S13 (the results of principal gradient analysis with our own resting-state fMRI data). (ZIP) [file pbio.3002910.s001.zip › S1_data/Fig_1E_GLM_results_beta_p_ste_by_time.csv]

betaCue	pCue	steCue	betaStim	pStim	steStim	N
0.0683836001235017	0.000124330965546093	0.0199660503041067	-0.0853303635803608	0.000409190883725463	0.0228702579838186	1
0.155476747207221	8.45085919924937e-05	0.0201160469037344	-0.0385799994540002	0.0789088023444765	0.0219154907977584	2
0.287408291281444	0.000284885667159562	0.0226450714371288	0.0219733203881957	0.284759363721199	0.0211025750587465	3
0.357617320690447	0.0004455397529044	0.0233504048539751	0.042623471141772	0.0149078261739186	0.018278620676288	4
0.379860035277404	0.00053063511122331	0.0234129246680881	0.047250497626829	0.00100228901004029	0.0158456248500548	5
0.386867143534524	0.000570984278543518	0.0233607921087772	0.0507913956338062	0.000122541105696428	0.0143703764547977	6
0.389285324206536	0.000557981045787193	0.023263123656291	0.0505709309572342	0.000155962690867817	0.013910266291145	7
0.390502278628118	0.000529008161832767	0.0232244882751885	0.0525173911997354	0.000249249309760557	0.0139106621428745	8
0.39125668782279	0.000499024435543394	0.023192242225487	0.0532230546732425	0.000232533450073458	0.0137162613054926	9
0.391739058829624	0.000477356694597919	0.0231617926700742	0.0526748286075089	0.000226607994117556	0.0135064881994999	10
0.392441919610859	0.000470224584012247	0.0231069306555007	0.0524768384212091	0.000230225690471375	0.0134536852404062	11
0.393826277548132	0.000474337180428552	0.0229813140637352	0.0541105543554213	0.000251572099963404	0.0134086526368295	12
0.395298843627976	0.000477995341450654	0.0227333278460281	0.0594848834599602	0.000282019300044123	0.0131544536469402	13
0.396108844384824	0.000486561045606404	0.0223152327633019	0.0707323179515124	0.000295258112304131	0.0130802302954465	14
0.39525338869847	0.000495119815063561	0.0217403051845595	0.0875387586684526	0.000263916661040753	0.0134812768787428	15
0.39190828250529	0.000476433115103703	0.021107972037266	0.10990907896658	0.000215443646534474	0.0142642566879531	16
0.385909691728814	0.000484381840977655	0.0204852292695199	0.13935627698196	0.000179784263162119	0.0153188124475408	17
0.378191216443309	0.000459176063024369	0.0198899199274311	0.176446662849684	0.00014735299398394	0.0167240753398071	18
0.369633076262867	0.000444749838478531	0.0193385952968963	0.221180370064149	0.000140113557898447	0.0186864471565927	19
0.360784170066459	0.000428524026322208	0.0188344488023608	0.273102615142782	0.000112769929437428	0.0210704022988277	20
0.352021518089661	0.000407031450718298	0.0183738724448356	0.331203234979775	8.83062130214718e-05	0.023650305996478	21
0.343326099275229	0.000390194232909868	0.0179571586736888	0.393315983115555	6.47379733436093e-05	0.0263303754829599	22
0.334736387833902	0.000367204704763147	0.0175857385274369	0.456937292023791	5.484110419407e-05	0.0290016937980386	23
0.326361700290092	0.000348132577336457	0.0172638950577513	0.520262888731497	4.83152204417969e-05	0.0315822551714072	24
0.318131313834439	0.000324398249289315	0.0169876563605114	0.582062339225503	4.64782801281594e-05	0.0340723085772847	25
0.310053886731748	0.000305946964863635	0.0167398060569268	0.641562953921518	4.72525822388103e-05	0.0364573196733895	26
0.302274695532426	0.000284558070605456	0.0165110091336085	0.698487062981627	5.59606958792092e-05	0.0387132543911213	27
0.294728422052363	0.000270757441210856	0.0163049089877285	0.752350075890939	6.00372332970611e-05	0.0408846780644192	28
0.287424215213413	0.000268475946286983	0.0161125308289793	0.801856341208647	6.61293082693248e-05	0.0429230341920869	29
0.280495820880194	0.000255451715756694	0.0159425602830074	0.846326490465615	7.41781382276319e-05	0.0447907091863187	30
0.274568853275415	0.000248841831001156	0.0158166900434176	0.884149811206078	8.15100502367105e-05	0.0464800875580105	31
0.271586927820217	0.000238880572798861	0.0157618869736523	0.903509996958052	8.32447406124981e-05	0.047389092421104	32
