# Supplementary material for: Spatiotemporal integration of contextual and sensory information within the cortical hierarchy in human pain experience
Source: PLoS Biol. 2024 Nov 13;22(11):e3002910. doi: 10.1371/journal.pbio.3002910 (PMC11602096; doi:10.1371/journal.pbio.3002910)
Supplement: S1 Data — Data for generating Figs 1C (overall pain ratings by condition per participant), 1E (GLM results by time point), 4D (proportions of the mediation maps across principal gradient bins), 5D (proportions of the mediation maps across principal gradient bins), S1 (the results of the pain calibration task), S5B (the trial-by-trial target and response position per participant), S6 (the correlation coefficients between continuous pain prediction ratings at each time and overall pain ratings over time), and S13 (the results of principal gradient analysis with our own resting-state fMRI data). (ZIP) [file pbio.3002910.s001.zip › S1_data/S1B_Fig_pain_calibration_results_rsq.csv]

Row	Rsq
sub-semic001	0.62401201458859
sub-semic002	0.788971402412313
sub-semic003	0.711514985360759
sub-semic004	0.819904187399103
sub-semic005	0.574521407506563
sub-semic006	0.773875254481253
sub-semic007	0.893239635067018
sub-semic008	0.780869773053759
sub-semic009	0.828315836186848
sub-semic010	0.515834978001946
sub-semic011	0.644722706857101
sub-semic012	0.569778238931845
sub-semic013	0.728397770640081
sub-semic014	0.795367885183171
sub-semic015	0.793501142550086
sub-semic016	0.849966444480732
sub-semic017	0.713184224988785
sub-semic018	0.831523073288676
sub-semic019	0.910923104031222
sub-semic020	0.750543743339564
sub-semic021	0.655478624442359
sub-semic022	0.813072928405128
sub-semic023	0.725335954317728
sub-semic024	0.758029076031982
sub-semic025	0.680815799374707
sub-semic026	0.789572968853737
sub-semic027	0.896699755429373
sub-semic028	0.563084225866694
sub-semic029	0.599016227363186
sub-semic030	0.771632252658655
sub-semic031	0.764386454477046
sub-semic032	0.801592302469154
sub-semic033	0.520994978081592
sub-semic034	0.666552409100619
sub-semic035	0.692514901652539
sub-semic036	0.678868908436032
sub-semic037	0.798090684993888
sub-semic038	0.772208656260673
sub-semic039	0.684588992184096
sub-semic040	0.648840417670644
sub-semic041	0.6030455799298
sub-semic042	0.82055210693855
sub-semic043	0.823755269639275
sub-semic044	0.80686643648779
sub-semic045	0.760200297644446
sub-semic046	0.580813211915178
sub-semic047	0.786654209625099
sub-semic048	0.758525678141727
sub-semic049	0.759782400870072
sub-semic050	0.851770885832598
sub-semic051	0.450304605378814
sub-semic052	0.681230583184585
sub-semic053	0.621369274775369
sub-semic054	0.731916945558668
sub-semic055	0.795552816393033
sub-semic056	0.516549682197463
sub-semic057	0.566321296591085
sub-semic058	0.58567247975371
sub-semic059	0.616693026716846
